# Supplementary material for: The microbiome of a bacterivorous marine choanoflagellate contains a resource-demanding obligate bacterial associate
Source: Nat Microbiol. 2022 Aug 15;7(9):1466–79. doi: 10.1038/s41564-022-01174-0 (PMC9418006; doi:10.1038/s41564-022-01174-0)
Supplement: Supplementary file 4 — This Excel spreadsheet contains 12 tabs that each contain a different Supplementary Data. The tabs are labelled Supplementary Data 1–12 and each tab has a legend at the top. [file 41564_2022_1174_MOESM4_ESM.xlsx]

## Sheet: Supp Data 1
Supplementary Data 1 | Correlation table of Comchoano-1, Comchoano-2, and B. minor from San Pedro Ocean Time-series daily time-series March 2011. 1 µm” and “0.22 µm” refers to the size fraction that is represented by the variable shown (e.g., Comchoano-1_1 µm is the Comchoano-1 OTU from the 1-80 µm size fraction). Notably, the various statistics (Local similarity, Spearman correlation, Pearson Co…
Full March-August daily to weekly SPOT time-series
X	Y	Local Similarity (LS) Score	P-value (LS)	Q-value (LS)	X-start (LS)	Y-start (LS)	Length (LS)	Delay (LS)	Pearson Correlation(Global) (PCC)	P-value (PCC)	Q-value (PCC)	Spearman Correlation(Global) (SCC)	P-Value (SCC)	Q-value (SCC)	Local, time-shifted Pearson (SPCC)	P-value (SPCC)	Q-value (SPCC)	Delay (SPCC)	Local, time-shifted Spearman (SSCC)	P-value (SSCC)	Q-value (SSCC)	Delay (SSCC)
Comchoano-1_1 µm	Stepanoecidae E,18S_denovo1188	0.342695	0.49421	1	2	2	43	0	0.638089	3e-06	0.00021	0.458415	0.001752	0.012617	0.638089	3e-06	0	0	0.458415	0.001752	0	0
Comchoano-1_1 µm	Dino-Group-III,18S_denovo5355	0.534681	0.010737	0.06632	9	9	29	0	0.312962	0.038596	0.199418	0.395809	0.007826	0.03468	0.312962	0.038596	1e-06	0	0.395809	0.007826	1e-06	0
Comchoano-1_1 µm	Chrysochromulina,18S_denovo8378	0.643043	0.000547	0.005543	9	9	31	0	0.267125	0.079618	0.289859	0.484106	0.00087	0.007796	0.27894	0.077381	1e-06	3	0.484106	0.00087	0	0
Comchoano-1_1 µm	MAST-1B ,18S_denovo11505	0.573736	0.003885	0.029452	9	9	36	0	0.660953	1e-06	8.6e-05	0.414	0.005211	0.02643	0.660953	1e-06	0	0	0.414	0.005211	1e-06	0
Comchoano-1_1 µm	Stephanoecidae D,18S_denovo14092	0.513591	0.018048	0.099091	9	8	29	1	0.460026	0.001679	0.025353	0.455786	0.001876	0.013228	0.460026	0.001679	0	0	0.455786	0.001876	0	0
Comchoano-1_1 µm	Novel-Clade-2,18S_denovo17338	0.373299	0.314665	0.776586	1	1	44	0	0.634317	4e-06	0.000242	0.585489	3e-05	0.000733	0.634317	4e-06	0	0	0.585489	3e-05	0	0
Comchoano-1_1 µm	Telonemia Group-2,18S_denovo17654	0.5409	0.009222	0.058885	19	19	26	0	0.575633	4.4e-05	0.001632	0.385498	0.00976	0.040108	0.575633	4.4e-05	0	0	0.481059	0.001093	0	-1
Comchoano-1_1 µm	Haptolina brevifila,18S_denovo19407	0.223902	0.994293	1	1	2	37	-1	0.294727	0.052125	0.234514	0.389015	0.009058	0.038199	0.310738	0.042548	1e-06	-1	0.405316	0.007011	1e-06	-1
Comchoano-1_1 µm	Micromonas Clade-A,18S_denovo23141	0.270613	0.904374	1	1	2	42	-1	0.259683	0.088701	0.304746	0.371767	0.012962	0.04833	0.397571	0.00829	0	-1	0.483497	0.001022	0	-1
Comchoano-1_1 µm	Stepanoecidae D,18S_denovo25614	0.303332	0.744823	1	1	1	44	0	0.244274	0.110044	0.335038	0.451896	0.002075	0.01416	0.277408	0.0717	1e-06	1	0.451896	0.002075	0	0
Comchoano-1_1 µm	Chrysochromulina,18S_denovo27087	0.473126	0.046357	0.200781	9	9	35	0	0.275645	0.070133	0.272878	0.370106	0.013404	0.049393	0.275645	0.070133	1e-06	0	0.370106	0.013404	1e-06	0
Comchoano-1_1 µm	Telonemia Group-2,18S_denovo29824	0.26732	0.920652	1	1	1	41	0	0.489311	0.00075	0.014113	0.421602	0.004368	0.023472	0.489311	0.00075	0	0	0.421602	0.004368	1e-06	0
Comchoano-1_1 µm	Stephanoecidae H,18S_denovo39972	0.589872	0.002581	0.021016	23	23	17	0	0.795451	0	0	0.396021	0.00779	0.034574	0.795451	0	0	0	0.396021	0.00779	1e-06	0
Comchoano-2_1 µm	Dinophyta,18S_denovo1875	0.462402	0.058419	0.237753	11	10	30	1	0.176471	0.251838	0.455865	0.38161	0.010589	0.042338	0.58292	4.1e-05	0	1	0.408161	0.006586	1e-06	1
Comchoano-2_1 µm	Prymnesiophyceae,18S_denovo4266	0.368052	0.345416	0.826031	9	9	36	0	0.201316	0.19006	0.414438	0.405922	0.00626	0.029869	0.201316	0.19006	2e-06	0	0.405922	0.00626	1e-06	0
Comchoano-2_1 µm	Pelagophyceae,18S_denovo4381	0.431993	0.109423	0.373665	9	9	30	0	-0.000656	0.996627	0.699399	0.463057	0.00155	0.011608	0.226339	0.154736	2e-06	-3	0.463057	0.00155	0	0
Comchoano-2_1 µm	Chrysochromulina,18S_denovo8378	0.531407	0.012021	0.072435	7	7	33	0	0.407177	0.006086	0.062572	0.520867	0.000289	0.003633	0.407177	0.006086	0	0	0.520867	0.000289	0	0
Comchoano-2_1 µm	Dinophyceae 61,18S_denovo9023	0.334412	0.542162	1	2	2	43	0	0.272265	0.073783	0.279613	0.503801	0.00049	0.005238	0.33131	0.029989	1e-06	1	0.503801	0.00049	0	0
Comchoano-2_1 µm	Stephanoecidae D,18S_denovo14092	0.435754	0.103007	0.357951	6	6	39	0	0.373558	0.012499	0.100673	0.389265	0.00901	0.038062	0.487324	0.001063	0	2	0.389265	0.00901	1e-06	0
Comchoano-2_1 µm	Novel-Clade-2,18S_denovo17338	0.272173	0.898544	1	2	2	43	0	0.535923	0.000177	0.004795	0.506548	0.000451	0.004944	0.535923	0.000177	0	0	0.506548	0.000451	0	0
Comchoano-2_1 µm	Telonemia Group-2,18S_denovo17654	0.421318	0.138568	0.441577	10	10	35	0	0.453304	0.002001	0.028759	0.429624	0.00361	0.020627	0.453304	0.002001	0	0	0.429624	0.00361	1e-06	0
Comchoano-2_1 µm	Dino-Group-II-Clade-10-and-11,18S_denovo19285	0.221676	0.995649	1	2	2	42	0	0.267334	0.079375	0.289448	0.42747	0.003801	0.021354	0.267334	0.079375	1e-06	0	0.42747	0.003801	1e-06	0
Comchoano-2_1 µm	Dino-Group-III,18S_denovo21292	0.377747	0.292807	0.740043	9	9	29	0	0.256468	0.092864	0.311123	0.371989	0.012904	0.048191	0.377755	0.01251	0	1	0.371989	0.012904	1e-06	0
Comchoano-2_1 µm	Micromonas Clade-A,18S_denovo23141	0.244482	0.975518	1	2	2	42	0	0.454415	0.001944	0.028188	0.519132	0.000305	0.003774	0.506654	0.000527	0	-1	0.519132	0.000305	0	0
Comchoano-2_1 µm	B. minor,18S_denovo24161	0.483213	0.036579	0.168524	6	7	38	-1	0.342406	0.022898	0.147096	0.379345	0.011099	0.043654	0.342406	0.022898	1e-06	0	0.457559	0.002036	0	-1
Comchoano-2_1 µm	Telonemia Group-2,18S_denovo29824	0.228039	0.992617	1	2	2	40	0	0.426566	0.003884	0.045996	0.413209	0.005307	0.026753	0.426566	0.003884	0	0	0.413209	0.005307	1e-06	0
Comchoano-2_1 µm	MAST-3E,18S_denovo31812	0.591985	0.002376	0.019618	6	6	39	0	0.533427	0.000193	0.005106	0.497524	0.00059	0.005956	0.533427	0.000193	0	0	0.497524	0.00059	0	0
Comchoano-2_1 µm	Haptophyta,18S_denovo35930	0.221641	0.995649	1	10	9	35	1	0.058052	0.70818	0.626754	0.433281	0.003304	0.019429	0.500454	0.000738	0	2	0.433281	0.003304	1e-06	0
Comchoano-2_1 µm	Phaeocystales,18S_denovo43861	0.619671	0.001107	0.010258	14	14	28	0	0.352951	0.018773	0.130223	0.455744	0.001878	0.013238	0.352951	0.018773	1e-06	0	0.455744	0.001878	0	0
Comchoano-1_1 µm	Comchoano-2_1 µm	0.37187	0.322183	0.788864	2	2	43	0	0.61294	1e-05	0.000509	0.538217	0.000164	0.002449	0.61294	1e-05	0	0	0.538217	0.000164	0	0
March daily-time series
X	Y	Local Similarity (LS) Score	P-value (LS)	Q-value (LS)	X-start (LS)	Y-start (LS)	Length (LS)	Delay (LS)	Pearson Correlation(Global) (PCC)	P-value (PCC)	Q-value (PCC)	Spearman Correlation(Global) (SCC)	P-Value (SCC)	Q-value (SCC)	Local, time-shifted Pearson (SPCC)	P-value (SPCC)	Q-value (SPCC)	Delay (SPCC)	Local, time-shifted Spearman (SSCC)	P-value (SSCC)	Q-value (SSCC)	Delay (SSCC)
Comchoano-1_1 µm	Comchoano-2_1 µm	0.22701	0.304	0.070303	1	1	14	0	0.569536	0.021283	0.021283	0.424242	0.101472	0.338241	0.569536	0.021283	0	0	0.488763	0.090101	nan	3
Comchoano-1_1 µm	B. minor,18S_denovo24161	0.193791	0.474	0.086182	9	8	8	1	0.73243	0.001253	0.002505	0.18392	0.495329	0.825549	0.73243	0.001253	0	0	-0.43844	0.133966	nan	-3
Comchoano-1_1 µm	Comchoano-1_0.22 µm	0.306632	0.304	0.070303	6	7	9	-1	0.146417	0.588445	0.261531	0.02096	0.938588	0.938588	0.659177	0.007517	0	-1	0.52442	0.044762	nan	-1
Comchoano-1_1 µm	Comchoano-2_0.22 µm	0.221865	0.348	0.070303	1	2	15	-1	0.324564	0.220015	0.176012	0.339394	0.198431	0.496077	0.579314	0.038001	0	-3	0.570666	0.026309	nan	-1
Comchoano-2_1 µm	B. minor,18S_denovo24161	0.262442	0.038	0.026667	1	1	13	0	0.798149	0.000211	0.000843	0.56862	0.021539	0.107697	0.798149	0.000211	0	0	0.56862	0.021539	nan	0
Comchoano-2_1 µm	Comchoano-1_0.22 µm	0.32483	0.28	0.070303	3	5	10	-2	0.173936	0.519416	0.259708	0.206602	0.442659	0.825549	0.618388	0.018408	0	-2	0.544107	0.044276	nan	-2
Comchoano-2_1 µm	Comchoano-2_0.22 µm	0.238002	0.263	0.070303	1	4	13	-3	0.081216	0.764934	0.305974	0.118182	0.662899	0.917064	0.673893	0.011549	0	-3	0.653578	0.015405	nan	-3
B. minor,18S_denovo24161	Comchoano-1_0.22 µm	-0.363449	0.044	0.026667	5	3	12	2	0.233773	0.383534	0.219162	-0.09238	0.733651	0.917064	0.618098	0.018479	0	-2	-0.755577	0.002816	nan	3
B. minor,18S_denovo24161	Comchoano-2_0.22 µm	-0.272621	0.023	0.026667	4	1	12	3	0.258758	0.333198	0.219162	-0.044447	0.870166	0.938588	0.778077	0.001049	0	-2	-0.793778	0.001197	nan	3
Comchoano-1_0.22 µm	Comchoano-2_0.22 µm	0.368642	0.081	0.036818	1	1	15	0	0.703026	0.002383	0.003177	0.592857	0.015506	0.107697	0.703026	0.002383	0	0	-0.648291	0.030972	nan	-5

## Sheet: Supp Data 2
Supplementary Data 2 | Genome information, data availability, and recovery of Comchoano-1 and Comchoano-2 genomes from single Bicosta cells, and two combined population sorts of 20 cells of Bicosta each, and the consensus genomes.
Genome	Type	Genome Size (bp)	Longest Contig	SNPs within single cell	N50	Number of contigs	Number of coding sequences (includes partial)	Number of coding sequences (complete)	GC %	Coding density	Completion*	Contamination*	Strain heterogeneity	Enzyme	Bicosta cells	Paired Reads (post QC)	Read Length	Covered Bases from assembly to consensus	Mean coverage per covered consensus base (Concordant mapping only)	SNPs in assembly to Concensus	Identity to Consensus	Mapped read SNPs to consensus	Mapped read bases to consensus > 10 depth	SNPs/base	ID	Bicosta Bin Size	Comchoano Bin Size	Bicosta Mean Coverage (Raw)	Comchoano Mean Coverage (Raw)	Bicosta Bin Reads	Gamma Bin Reads	Bicosta Reads Fraction	Comchoano Read Fraction	Second 16S rRNA gene sequence from Bicosta single cell	Biosample Accession	Read Accession	Bioproject
Comchoano-1	Single Cell	1004603	706025	1	706025	2	953	951	0.392988	0.920694	96.55	0	0	Repli-g	1	13131543	151	1004599	124.1	15	0.999985	0	189	0	9341.gamma-contigs	16425337	1004603	61.1225	1683.59	1.00396e+09	1.69134e+09	0.253159	0.426489	NA	SAMN25884088	SRR18006899	PRJNA640955
Comchoano-1	Single Cell	1011609	82002	0	41361	52	1024	978	0.394765	0.917174	94.83	0.86	100	Repli-g	1	14686087	251	984387	3426	21	0.999979	4	1001662	3.99336e-06	DN-S4_S4.gamma-contigs	11848557	1011609	87.2176	4839.16	1033402730	4.89533e+09	0.140172	0.664007	NA	SAMN15338500	SRR12104015	PRJNA640955
Comchoano-1	Single Cell	935547	104553	0	65717	34	938	917	0.392295	0.921569	93.1	0	0	Repli-g	1	14174542	251	972400	2119.5	19	0.99998	4	967576	4.13404e-06	DN-S5_S5.gamma-contigs	7666959	935547	97.9441	2676.36	7.50933e+08	2.50386e+09	0.105533	0.351882	NA	SAMN15338501	SRR12104004	PRJNA640955
Comchoano-1	Population sort (2 sorts, 20 cells each)	991356	280366	57 and 221	217568	12	960	951	0.393397	0.919832	96.55	0	0	Repli-g	20 + 20	19798850	251	1010641	0	1502	0.998514	529 (DN27) and 207 (DN28)	878125 and 55120		27_S13 and 28_S14 (Refined_1-contigs, population)										SAMN15338496, SAMN15338495	SRR12104152, SRR12104153	PRJNA640955
Comchoano-1	Single Cell	988651	388535	0	167797	7	944	939	0.392845	0.92036	89.66	0	0	Equiphi29 (WGA-X)	1	2136985	151	1051321	234	193	0.999816	8	933864	8.56656e-06	spades.Worden-01-jan2019-G16-S123.gamma-contigs	7119929	988651	39.5736	262.51	2.81761e+08	2.59531e+08	0.436589	0.402143	NA	SAMN25686327	SRR17908662	PRJNA640955
Comchoano-1	Single Cell	974366	111207	2	76721	35	947	919	0.393768	0.919863	91.35	0	0	Equiphi29 (WGA-X)	1	2599292	151	996784	136.1	28	0.999972	9	834400	1.07862e-05	spades.Worden-01-jan2019-G5-S12.gamma-contigs	12100707	974366	47.015	151.942	5.68914e+08	1.48047e+08	0.724744	0.188598	NA	SAMN25684512	SRR17893189	PRJNA640955
Comchoano-1	Single Cell	1004019	537872	3	537872	3	953	951	0.393008	0.92105	96.55	0	0	Equiphi29 (WGA-X)	1	4051916	151	1024046	690.6	4	0.999996	1	999039	1.00096e-06	spades.Worden-01-jan2019-K17-S135.gamma-contigs	12690684	1004019	29.1115	764.843	3.69445e+08	7.67917e+08	0.301913	0.627548	NA	SAMN25684513	SRR17893188	PRJNA640955
Comchoano-1	Single Cell	1013279	409333	0	379715	7	966	958	0.393002	0.920431	96.55	0	0	Equiphi29 (WGA-X)	1	3870240	151	1053887	906.8	6	0.999994	4	998687	4.00526e-06	spades.Worden-01-jan2019-M9-S54.gamma-contigs	2494896	1013279	20.7356	975.992	5.17331e+07	9.88952e+08	0.0442612	0.846117	NA	SAMN25684514	SRR17893186	PRJNA640955
Comchoano-1	Single Cell	993353	362587	0	147407	13	958	951	0.3928	0.920834	95.69	0	0	Equiphi29 (WGA-X)	1	3373130	151	1038401	316.6	10	0.99999	6	933395	6.42815e-06	spades.Worden-01-jan2019-N5-S18.gamma-contigs	16337238	993353	36.0524	344.623	5.88996e+08	3.42332e+08	0.578192	0.336053	NA	SAMN25684515	SRR17893185	PRJNA640955
Comchoano-2	Single Cell	815677	147372	42	91618	17	768	760	0.413498	0.912384	77.59	0	0	Repli-g	1	15524978	251	810233	3097.3	283	0.999651	314	1061392	0.000295838	DN-S1_S1.gamma-contigs	28268379	813783	89.7299	3929.95	2.53652e+09	3.19813e+09	0.325464	0.410356	NA	SAMN15338497	SRR12104048	PRJNA640955
Comchoano-2	Single Cell	891913	203593	51	58225	34	902	871	0.418156	0.9259	84.01	0.86	100	Repli-g	1	17880414	251	906367	2785.2	51	0.999944	70	1066018	6.56649e-05	DN-S2_S2.gamma-contigs	15090372	891913	144.78	3893.21	2.18479e+09	3.4724e+09	0.243404	0.386855	NA	SAMN15338498	SRR12104037	PRJNA640955
Comchoano-2	Single Cell	712148	146847	3	71929	28	718	694	0.422548	0.920083	66.61	1.88	0	Repli-g	1	15127129	251	705013	584.3	339	0.999519	257	857508	0.000299706	DN-S3_S3.gamma-contigs	29124631	712148	189.937	874.238	5.53186e+09	6.22587e+08	0.728468	0.081986	NA	SAMN15338499	SRR12104026	PRJNA640955
Comchoano-2	Population sort (2 sorts, 20 cells each)	1063091	502432	53 and 94	304648	6	1002	1000	0.416359	0.920098	96.55	0	0	Repli-g	20 + 20	19798850	251	1087510	0	79	0.999927	103 (DN27) and 87 (DN28)	971495 and 565354		27_S13 and 28_S14 (Refined_2-contigs)										SAMN15338496, SAMN15338495	SRR12104152, SRR12104153	PRJNA640955
Comchoano-2	Single Cell	1035074	482263	0	366834	3	986	985	0.416598	0.924678	96.55	0	0	Equiphi29 (WGA-X)	1	3388948	151	1080331	377.9	58	0.999946	82	1048869	7.81794e-05	spades.Worden-01-jan2019-D13-S91.gamma-contigs	9604276	1035074	54.3879	412.079	5.22357e+08	4.26532e+08	0.510382	0.416754	NA	SAMN25684516	SRR17893184	PRJNA640955
Comchoano-2	Single Cell	1071997	324477	0	269683	5	1002	998	0.416662	0.914651	96.55	0	0	Equiphi29 (WGA-X)	1	2480586	151	1107010	270	70	0.999937	54	1036804	5.20831e-05	spades.Worden-01-jan2019-D21-S164.gamma-contigs	13002628	1071997	27.6368	300.524	3.59351e+08	3.22161e+08	0.479687	0.430043	NA	SAMN25684517	SRR17893183	PRJNA640955
Comchoano-2	Single Cell	1053187	185981	0	134794	17	1003	992	0.416122	0.922214	96.55	0	0	Equiphi29 (WGA-X)	1	2932003	151	1078434	344	2517	0.997666	1343	971450	0.00138247	spades.Worden-01-jan2019-F11-S71.gamma-contigs	9945782	1053187	31.2477	372.6	3.10783e+08	3.92417e+08	0.350983	0.443176	NA	SAMN25684518	SRR17893182	PRJNA640955
Comchoano-2	Single Cell	1080527	410339	1	216446	6	1020	1015	0.415944	0.917776	96.55	0.16	100	Equiphi29 (WGA-X)	1	3269044	151	1127471	623.3	85	0.999925	56	1049133	5.33774e-05	spades.Worden-01-jan2019-H17-S132.gamma-contigs	4096221	1080527	37.3672	700.077	153064442	7.56452e+08	0.155041	0.76622	TGAACGCTAGCGGCAGGCTTAACACATGCAAGTCGAGGGGTAACAGGAGGTGCTTGCACTTCGCTGACGACCGGCGCACGGGTGCGTAACGCGTATACAATCTACCTTTTGCTGAGGGATAGCCCAGAGAAATTTGGATTAATACCTCATGGTATGTAGTAATGGCATCATTACTATATTAAAGGTTACGGCAAAAGATGAGTATGCGTTCTATTAGCTAGATGGTAAGGTAACGGCTTACCATGGCGACGATAGATAGGGGCCCTGAGAGGGGGATCCCCCACACTGGTACTGAGACACGGACCAGACTCCTACGGGAGGCAGCAGTGAGGAATATTGGACAATGGGCGCAAGCCTGATCCAGCCATGCCGCGTGCAGGAAGACTGCCCTATGGGTTG…	SAMN25684519	SRR17893181	PRJNA640955
Comchoano-2	Single Cell	1066032	485216	1	370416	3	1002	1000	0.41637	0.918997	96.55	0	0	Equiphi29 (WGA-X)	1	1596110	151	1089414	353.6	175	0.999839	132	1055690	0.000125037	spades.Worden-01-jan2019-I20-S157.gamma-contigs	2570196	1066032	18.0197	387.169	4.63141e+07	4.12734e+08	0.0960823	0.85625	NA	SAMN25684520	SRR17893180	PRJNA640955
Comchoano-2	Single Cell	1060056	672058	1	672058	4	1004	1002	0.415958	0.923071	96.39	0	0	Equiphi29 (WGA-X)	1	2514501	151	1066839	524.2	294	0.999724	102	1049614	9.71786e-05	spades.Worden-01-jan2019-L21-S171.gamma-contigs	3373025	1060056	31.8555	574.59	1.0745e+08	609097479	0.141497	0.802099	NA	SAMN25684521	SRR17893179	PRJNA640955
Comchoano-2	Single Cell	922227	266531	0	210241	9	893	886	0.418298	0.923665	85.34	0	0	Equiphi29 (WGA-X)	1	1714352	151	926261	138.1	384	0.999585	254	921189	0.000275731	spades.Worden-01-jan2019-L6-S26.gamma-contigs	8945020	922227	34.5514	158.748	3.09063e+08	1.46401e+08	0.596953	0.282773	NA	SAMN25684522	SRR17893187	PRJNA640955
Comchoano-1, Consensus	Consensus	1007335	1007335		1007335	1	951	951	0.392975	0.92061	96.55	0	0	NA	NA	NA	NA	NA	NA	NA	NA	NA	NA	NA											Genome accession: CP092900
Comchoano-2, Consensus	Consensus	1066909	696604		696604	2	1004	1003	0.416247	0.919237	96.55	0	0	NA	NA	NA	NA	NA	NA	NA	NA	NA	NA	NA											Genome accession: JAKUDN000000000
*Completion and contamination estimated by standard CheckM workflow for domain Bacteria. See Supplementary Data 3 for presence/absence of each individual gene for used for genome completion estimate for Comchoano and other UBA7916.
																			7953.7
																			9097.9
																																					PRJNA640955

## Sheet: Supp Data 3
Supplementary Data 3 | Distribution of “Single copy core genes” for the Bacterial domain found in Conchoano-1 and Conchoano-2 and UBA7916 genomes.
	Conchoano-1	Conchoano-2	TOBG_MED_841	TOBG_MED_753	TOBG_SAT_1342	CACKMC	CABZVQ	CACBGS	CACCHX	CACCTN	CACFNL	CACFQT	CACICH	CACKTD	CACKYZ	CACMCO	CACMOA	CACNKM	CACOCF	CACOIS	TARA_ANE_00012	TARA_MED_00061	TARA_MED_00123	TARA_PON_00018	TARA_PSE_00087	TARA_PSW_00021
PF00162: PGK: Phosphoglycerate kinase	1	1	1	1	1	0	0	1	0	0	0	0	0	1	1	1	0	0	1	0	1	1	1	1	1	1
PF00164: Ribosom_S12_S23: Ribosomal protein S12/S23	1	1	2	2	1	1	0	0	1	0	0	1	1	1	1	0	1	1	1	1	1	0	1	1	1	1
PF00177: Ribosomal_S7: Ribosomal protein S7p/S5e	1	1	2	1	1	1	0	0	1	0	0	1	1	1	1	0	1	1	0	1	1	1	1	1	1	1
PF00181: Ribosomal_L2: Ribosomal Proteins L2, RNA binding domain	1	1	1	2	1	1	0	0	1	0	0	1	1	0	1	0	1	1	0	1	1	1	1	1	1	1
PF00189: Ribosomal_S3_C: Ribosomal protein S3, C-terminal domain	1	1	1	1	1	1	0	0	1	0	0	1	1	0	1	0	1	1	0	1	1	1	1	1	1	1
PF00203: Ribosomal_S19: Ribosomal protein S19	1	1	1	2	1	1	0	0	1	0	0	1	1	0	1	0	1	1	0	1	1	1	1	1	1	1
PF00237: Ribosomal_L22: Ribosomal protein L22p/L17e	1	1	1	1	1	1	0	0	1	0	0	1	1	0	1	0	1	1	0	1	1	1	1	1	1	1
PF00238: Ribosomal_L14: Ribosomal protein L14p/L23e	1	1	1	2	1	1	0	0	1	0	0	1	1	0	1	0	1	1	0	1	1	1	0	1	1	1
PF00252: Ribosomal_L16: Ribosomal protein L16p/L10e	1	1	1	2	1	1	0	0	1	0	0	1	1	0	1	0	1	1	0	1	1	1	1	1	1	1
PF00276: Ribosomal_L23: Ribosomal protein L23	1	1	1	1	1	1	0	0	0	0	0	1	1	0	1	0	1	1	0	1	1	1	1	1	1	1
PF00281: Ribosomal_L5: Ribosomal protein L5	1	1	1	1	1	1	0	0	1	0	0	1	1	0	1	0	1	1	0	1	1	1	0	1	1	1
PF00297: Ribosomal_L3: Ribosomal protein L3	1	1	1	1	1	1	0	0	0	0	0	1	1	0	1	0	1	1	0	1	1	1	1	1	1	1
PF00298: Ribosomal_L11: Ribosomal protein L11, RNA binding domain	1	1	1	1	1	0	0	0	1	0	0	0	1	1	1	0	1	0	1	1	1	1	1	0	1	1
PF00312: Ribosomal_S15: Ribosomal protein S15	1	1	1	1	1	1	0	0	0	0	0	0	0	1	1	0	1	1	0	0	1	1	1	1	1	1
PF00318: Ribosomal_S2: Ribosomal protein S2	1	1	1	1	1	1	0	0	0	0	1	1	1	1	1	0	0	1	1	0	1	1	0	1	1	1
PF00333: Ribosomal_S5: Ribosomal protein S5, N-terminal domain	1	1	2	1	1	1	0	0	1	0	0	1	1	1	1	0	1	1	0	1	1	1	1	1	0	1
PF00338: Ribosomal_S10: Ribosomal protein S10p/S20e	1	1	2	1	1	1	0	0	1	0	0	1	1	0	1	0	1	1	0	1	1	1	1	1	1	1
PF00347: Ribosomal_L6: Ribosomal protein L6	1	1	1	1	1	1	0	0	1	0	0	1	1	0	1	0	1	1	0	1	1	2	0	1	0	1
PF00366: Ribosomal_S17: Ribosomal protein S17	1	1	1	1	1	1	0	0	1	0	0	1	1	0	1	0	1	1	0	1	1	1	0	1	1	1
PF00380: Ribosomal_S9: Ribosomal protein S9/S16	1	1	1	1	0	1	1	0	0	0	0	0	0	0	0	1	1	1	0	0	1	0	1	1	0	1
PF00410: Ribosomal_S8: Ribosomal protein S8	1	1	1	1	1	1	0	0	1	0	0	1	1	0	1	0	1	1	0	1	1	1	0	1	0	1
PF00411: Ribosomal_S11: Ribosomal protein S11	1	1	2	1	1	1	0	0	1	0	0	1	1	1	0	0	1	1	0	1	1	1	1	1	1	1
PF00416: Ribosomal_S13: Ribosomal protein S13/S18	1	1	2	2	1	1	0	0	1	0	0	1	1	1	1	0	1	1	0	1	1	1	1	1	1	1
PF00453: Ribosomal_L20: Ribosomal protein L20	1	1	2	1	1	1	1	1	1	0	0	0	0	1	1	1	1	1	0	1	1	1	1	1	1	1
PF00466: Ribosomal_L10: Ribosomal protein L10	1	1	1	1	1	0	0	0	1	0	0	0	1	1	1	0	1	0	1	1	1	1	1	0	1	1
PF00562: RNA_pol_Rpb2_6: RNA polymerase Rpb2, domain 6	1	1	1	1	1	1	0	0	1	0	0	0	1	1	1	0	1	0	1	1	2	1	1	1	1	1
PF00572: Ribosomal_L13: Ribosomal protein L13	1	1	1	1	0	1	1	0	0	0	0	0	0	0	0	1	1	1	0	0	1	0	1	1	0	1
PF00573: Ribosomal_L4: Ribosomal protein L4/L1 family	1	1	1	1	1	1	0	0	0	0	0	1	1	0	1	0	1	1	0	1	1	1	1	1	1	1
PF00623: RNA_pol_Rpb1_2: RNA polymerase Rpb1, domain 2	1	1	1	1	1	1	0	0	1	0	0	0	1	1	1	0	1	0	1	1	1	0	1	1	1	1
PF00673: Ribosomal_L5_C: ribosomal L5P family C-terminus	1	1	1	1	1	1	0	0	1	0	0	1	1	0	1	0	1	1	0	1	1	1	0	1	0	1
PF00687: Ribosomal_L1: Ribosomal protein L1p/L10e family	1	1	1	1	1	0	0	0	1	0	0	0	1	1	1	0	1	0	1	1	1	1	1	0	1	1
PF00828: Ribosomal_L27A: Ribosomal proteins 50S-L15, 50S-L18e, 60S-L27A	1	1	2	1	1	1	0	0	1	0	0	1	1	1	1	0	1	1	0	1	1	1	1	1	0	1
PF00829: Ribosomal_L21p: Ribosomal prokaryotic L21 protein	1	1	0	1	1	1	1	0	0	1	0	1	1	1	1	1	0	1	0	0	1	1	1	1	1	1
PF00831: Ribosomal_L29: Ribosomal L29 protein	1	1	1	1	1	1	0	0	1	0	0	1	1	0	1	0	1	1	0	1	1	1	0	1	1	1
PF00861: Ribosomal_L18p: Ribosomal L18 of archaea, bacteria, mitoch. and chloroplast	1	1	2	1	1	1	0	0	1	0	0	1	1	0	1	0	1	1	0	1	1	1	1	1	0	1
PF00886: Ribosomal_S16: Ribosomal protein S16	1	1	1	1	1	1	1	1	1	0	1	0	1	1	0	0	1	0	1	0	1	1	0	1	1	1
PF00889: EF_TS: Elongation factor TS	1	1	1	1	1	1	0	0	0	0	1	1	0	1	1	0	0	1	1	0	1	1	1	1	1	1
PF01000: RNA_pol_A_bac: RNA polymerase Rpb3/RpoA insert domain	1	1	2	1	1	1	0	0	1	0	0	1	1	1	0	0	1	1	0	1	1	1	1	1	1	1
PF01016: Ribosomal_L27: Ribosomal L27 protein	1	1	0	1	1	1	1	0	0	1	0	1	1	1	1	1	0	1	0	0	1	1	1	1	1	1
PF01018: GTP1_OBG: GTP1/OBG	1	1	0	1	1	1	1	0	1	1	0	1	0	1	0	1	1	1	0	0	1	1	1	1	1	1
PF01121: CoaE: Dephospho-CoA kinase	0	0	1	1	1	0	0	1	0	0	1	0	0	1	1	1	0	0	0	0	0	1	1	1	0	1
PF01193: RNA_pol_L: RNA polymerase Rpb3/Rpb11 dimerisation domain	1	1	2	1	1	2	0	0	1	0	0	1	1	1	0	0	1	1	0	1	1	1	1	1	1	1
PF01195: Pept_tRNA_hydro: Peptidyl-tRNA hydrolase	1	1	1	1	1	1	0	1	0	0	0	0	1	1	1	1	0	0	1	0	1	1	1	1	1	1
PF01196: Ribosomal_L17: Ribosomal protein L17	1	1	1	1	1	1	0	0	1	0	0	1	1	1	1	0	1	1	0	1	1	1	1	1	1	1
PF01245: Ribosomal_L19: Ribosomal protein L19	1	1	1	1	1	1	1	1	1	0	0	0	1	1	1	1	1	0	1	0	1	1	1	1	1	1
PF01250: Ribosomal_S6: Ribosomal protein S6	1	1	1	1	1	1	0	1	1	0	0	0	1	1	1	0	0	1	0	1	1	1	1	1	0	1
PF01281: Ribosomal_L9_N: Ribosomal protein L9, N-terminal domain	1	1	1	1	1	1	0	1	1	0	0	0	0	1	1	0	0	1	0	1	1	1	0	1	1	1
PF01409: tRNA-synt_2d: tRNA synthetases class II core domain (F)	1	1	2	1	1	1	1	1	1	0	0	0	0	1	1	1	1	1	0	1	1	1	1	1	1	1
PF01509: TruB_N: TruB family pseudouridylate synthase (N terminal domain)	1	1	1	1	1	0	0	1	0	0	0	0	0	1	1	0	1	1	0	0	2	1	1	1	1	1
PF01632: Ribosomal_L35p: Ribosomal protein L35	1	1	1	1	1	1	1	1	1	0	0	0	0	1	1	1	1	1	0	1	1	1	1	1	1	1
PF01649: Ribosomal_S20p: Ribosomal protein S20	1	1	0	1	1	1	1	0	1	1	0	1	0	1	0	1	1	1	0	0	1	1	1	1	1	1
PF01668: SmpB: SmpB protein	1	1	1	1	1	1	0	1	0	1	1	0	0	1	1	1	0	1	1	0	1	0	0	1	1	1
PF01746: tRNA_m1G_MT: tRNA (Guanine-1)-methyltransferase	1	1	1	1	1	1	1	1	1	0	1	0	1	1	0	1	1	0	1	0	1	1	0	1	1	1
PF01765: RRF: Ribosome recycling factor	1	1	1	1	1	1	0	0	0	0	1	1	0	1	1	0	0	1	1	0	1	1	1	1	0	1
PF01795: Methyltransf_5: MraW methylase family	1	1	1	1	2	1	0	1	1	0	1	0	0	1	0	1	1	1	1	0	1	0	0	1	1	1
PF02033: RBFA: Ribosome-binding factor A	1	1	0	1	2	0	0	0	0	0	0	0	0	1	1	0	0	1	0	0	2	1	0	1	0	1
PF02130: UPF0054: Uncharacterized protein family UPF0054	1	1	0	1	1	0	0	0	0	0	0	1	0	1	0	0	0	1	0	0	1	1	0	0	0	0
PF02367: TsaE: Threonylcarbamoyl adenosine biosynthesis protein TsaE	1	1	1	0	1	1	1	0	0	0	0	1	1	1	0	0	0	1	1	0	1	1	0	1	1	1
PF02912: Phe_tRNA-synt_N: Aminoacyl tRNA synthetase class II, N-terminal domain	1	1	1	1	1	1	1	1	1	0	0	0	0	1	1	1	1	1	0	1	1	1	1	1	0	1
PF02978: SRP_SPB: Signal peptide binding domain	1	1	1	1	1	1	1	1	1	0	1	0	1	1	0	0	1	0	1	0	1	1	0	1	1	1
PF03484: B5: tRNA synthetase B5 domain	1	1	2	1	1	1	1	1	1	0	0	0	0	1	1	1	1	1	0	1	1	1	1	1	1	1
PF03719: Ribosomal_S5_C: Ribosomal protein S5, C-terminal domain	1	1	2	1	1	1	0	0	1	0	0	1	1	1	1	0	1	1	0	1	1	1	1	1	0	1
PF03946: Ribosomal_L11_N: Ribosomal protein L11, N-terminal domain	1	1	1	2	1	0	0	0	1	0	0	0	1	1	1	0	1	0	1	1	1	1	1	0	1	1
PF03947: Ribosomal_L2_C: Ribosomal Proteins L2, C-terminal domain	1	1	1	2	1	1	0	0	1	0	0	1	1	0	1	0	1	1	0	1	1	1	1	2	1	1
PF03948: Ribosomal_L9_C: Ribosomal protein L9, C-terminal domain	1	1	1	1	1	1	0	1	1	0	0	0	0	1	1	0	0	1	0	1	1	1	1	1	1	1
PF04560: RNA_pol_Rpb2_7: RNA polymerase Rpb2, domain 7	1	1	1	1	1	1	0	0	1	0	0	0	1	1	1	0	1	0	1	1	1	1	1	1	1	1
PF04561: RNA_pol_Rpb2_2: RNA polymerase Rpb2, domain 2	1	1	1	1	1	0	0	0	1	0	0	0	1	1	1	0	1	0	1	1	1	1	1	1	1	2
PF04563: RNA_pol_Rpb2_1: RNA polymerase beta subunit	1	1	1	1	1	0	0	0	1	0	0	0	1	1	1	0	1	0	1	1	1	1	1	0	1	1
PF04565: RNA_pol_Rpb2_3: RNA polymerase Rpb2, domain 3	1	1	1	1	1	0	0	0	1	0	0	0	1	1	1	0	1	0	1	1	1	1	1	1	1	1
PF04983: RNA_pol_Rpb1_3: RNA polymerase Rpb1, domain 3	1	1	1	1	1	1	0	0	1	0	0	0	1	1	1	0	1	0	1	1	1	0	1	1	1	1
PF04997: RNA_pol_Rpb1_1: RNA polymerase Rpb1, domain 1	1	1	1	1	1	1	0	0	1	0	0	0	1	1	1	0	1	0	1	1	1	1	1	1	1	1
PF04998: RNA_pol_Rpb1_5: RNA polymerase Rpb1, domain 5	1	1	1	1	1	1	0	0	1	0	0	0	1	1	1	0	1	0	1	1	1	0	0	1	1	1
PF05000: RNA_pol_Rpb1_4: RNA polymerase Rpb1, domain 4	1	1	1	1	1	1	0	0	1	0	0	0	1	0	1	0	1	0	1	1	1	0	0	1	1	1
PF05491: RuvB_C: Holliday junction DNA helicase ruvB C-terminus	1	1	1	1	1	1	0	1	0	0	1	1	0	1	1	1	0	0	1	0	1	1	1	1	1	1
PF05697: Trigger_N: Bacterial trigger factor protein (TF)	1	1	1	1	1	1	1	0	1	1	0	1	1	1	1	0	1	1	0	0	1	1	1	1	1	1
PF06071: YchF-GTPase_C: Protein of unknown function (DUF933)	1	1	1	1	1	1	0	1	0	0	0	0	1	1	1	1	0	0	1	0	1	1	1	1	1	1
PF06421: LepA_C: GTP-binding protein LepA C-terminus	1	1	1	1	1	1	0	0	0	1	0	1	1	1	1	1	0	1	1	0	1	1	1	1	1	1
PF08459: UvrC_HhH_N: UvrC Helix-hairpin-helix N-terminal	1	1	1	1	1	1	1	1	0	0	0	0	1	1	0	1	0	1	1	0	1	0	1	1	0	1
PF08529: NusA_N: NusA N-terminal domain	1	1	1	1	1	0	0	1	0	0	0	1	1	1	1	0	1	1	0	0	2	1	1	1	1	1
PF10385: RNA_pol_Rpb2_45: RNA polymerase beta subunit external 1 domain	1	1	1	1	1	0	0	0	1	0	0	0	1	1	1	0	1	0	1	1	1	1	1	1	1	1
PF11987: IF-2: Translation-initiation factor 2	1	1	1	1	1	0	0	1	0	0	0	0	0	1	1	0	1	1	0	0	2	1	1	1	1	1
PF12344: UvrB: Ultra-violet resistance protein B	1	1	1	1	1	0	0	0	0	1	0	0	1	1	1	1	1	0	1	0	1	1	0	1	1	1
PF13184: KH_5: NusA-like KH domain	1	1	1	1	1	0	0	1	0	0	0	0	0	1	1	0	1	1	0	0	2	1	1	1	1	1
PF13603: tRNA-synt_1_2: Leucyl-tRNA synthetase, Domain 2	1	1	0	0	1	1	1	1	1	0	0	0	1	0	0	1	0	0	1	0	0	0	1	1	1	0
TIGR00019: prfA: peptide chain release factor 1	1	1	1	1	1	1	0	0	0	0	0	0	1	1	0	1	0	0	1	0	1	1	1	1	1	1
TIGR00084: ruvA: Holliday junction DNA helicase, RuvA subunit	1	1	1	1	1	1	0	1	0	0	1	1	0	1	1	0	0	0	1	0	1	1	0	0	1	1
TIGR00250: RNAse_H_YqgF: putative transcription antitermination factor YqgF	1	1	1	1	1	1	0	1	1	0	0	0	1	1	0	0	0	0	1	0	1	1	1	1	1	1
TIGR00329: gcp_kae1: metallohydrolase, glycoprotease/Kae1 family	1	1	1	1	1	1	1	1	1	0	0	0	1	0	0	1	0	1	0	0	1	1	1	1	1	1
TIGR00344: alaS: alanine--tRNA ligase	1	1	1	1	1	1	0	1	1	0	0	1	1	1	0	0	1	0	0	1	1	1	0	1	1	1
TIGR00392: ileS: isoleucyl-tRNA synthetase	1	1	1	1	1	0	0	1	0	0	0	0	0	1	0	1	1	1	1	0	1	1	1	1	0	1
TIGR00459: aspS_bact: aspartyl-tRNA synthetase, bacterial type	1	1	1	1	1	0	0	1	0	0	0	1	1	1	0	0	0	1	1	0	1	1	1	1	1	2
TIGR00460: fmt: methionyl-tRNA formyltransferase	0	0	1	1	1	0	0	0	1	0	0	0	1	1	0	1	0	0	0	0	1	1	0	1	1	1
TIGR00615: recR: recombination protein RecR	1	1	1	1	1	1	0	0	0	0	0	0	0	1	1	0	1	1	0	0	1	1	1	1	1	1
TIGR00755: ksgA: ribosomal RNA small subunit methyltransferase A	1	1	1	1	1	0	0	1	0	0	1	1	0	1	1	1	0	0	1	0	1	1	1	1	0	1
TIGR00810: secG: protein translocase, SecG subunit	1	1	1	1	1	1	0	1	1	0	1	0	1	1	1	1	0	0	1	1	1	1	1	1	1	1
TIGR00855: L12: ribosomal protein L7/L12	1	1	1	1	1	0	0	0	1	0	0	0	1	1	1	0	1	0	1	1	1	1	1	0	1	1
TIGR00922: nusG: transcription termination/antitermination factor NusG	1	1	1	1	1	0	0	0	1	0	0	0	1	1	0	0	1	0	1	1	1	1	0	0	1	1
TIGR00967: 3a0501s007: preprotein translocase, SecY subunit	1	1	2	1	1	1	0	0	1	0	0	1	1	1	1	0	0	1	0	1	1	1	1	1	0	1
TIGR01079: rplX_bact: ribosomal protein L24, bacterial/organelle	1	1	1	1	1	1	0	0	1	0	0	1	1	0	1	0	1	1	0	1	1	1	0	1	1	1
TIGR02075: pyrH_bact: uridylate kinase	1	1	1	1	1	1	0	0	0	0	1	1	0	1	1	0	0	1	1	0	1	1	1	1	1	1
TIGR02432: lysidine_TilS_N: tRNA(Ile)-lysidine synthetase, N-terminal domain	1	1	1	1	1	1	1	1	1	0	0	1	0	0	1	0	1	1	0	0	1	1	1	1	1	1
TIGR03263: guanyl_kin: guanylate kinase	1	1	1	1	1	0	1	0	0	1	1	1	1	1	0	1	0	1	1	0	1	0	1	1	1	1
TIGR03594: GTPase_EngA: ribosome-associated GTPase EngA	1	1	1	1	1	1	0	0	0	0	0	0	0	0	0	1	1	0	0	0	1	1	1	1	0	1
TIGR03723: T6A_TsaD_YgjD: tRNA threonylcarbamoyl adenosine modification protein	1	1	1	1	1	1	1	1	1	0	0	0	1	0	0	1	0	1	0	0	1	1	1	1	1	1
CheckM Completion Estimate	96.55	96.55	89.66	96.55	98.28	73.51	31.03	51.72	49.53	13.79	24.14	38.79	55.17	86.68	62.76	48.28	53.29	60.34	52.59	27.59	96.55	88.17	74.29	91.22	80.64	96.55

## Sheet: Supp Data 4
Supplementary Data 4 | Basic genome size statistics for Coxiellales and Comchoano analayzed herein. In particular, these taxa from the Orders Coxiellales, UBA7916, and a PIWD01 included in the phylogenomic tree.
ID	Genome Type	Status	Order	Completion	Contamination	Genome_size	Estimated Genome Size	GTDB Taxonomy	NCBI Taxonomy
GCA 002732805	MAG	Unknown	Coxiellales	70.69	2.03	1927930	2.68817e+06	d__Bacteria;p__Proteobacteria;c__Gammaproteobacteria;o__Coxiellales;f__Coxiellaceae;g__GCA-2732805;s__GCA-2732805 sp002732805	d__Bacteria;p__Proteobacteria;c__Gammaproteobacteria;o__Legionellales;x__unclassified_Legionellales;x__unclassified_Legionellales_(miscellaneous);s__Legionellales_bacterium
CACHNP01	SAG	Unknown	Coxiellales	74.95	1.02	2027719	2.68475e+06	d__Bacteria;p__Proteobacteria;c__Gammaproteobacteria;o__Coxiellales;f__Coxiellaceae;g__;s__	Not available
GCA 001801515	MAG	Unknown	Coxiellales	81.25	5.52	2081169	2.44656e+06	d__Bacteria;p__Proteobacteria;c__Gammaproteobacteria;o__Coxiellales;f__Coxiellaceae;g__2-02-FULL-42-43;s__2-02-FULL-42-43 sp001801515	d__Bacteria;p__Proteobacteria;c__Gammaproteobacteria;x__unclassified_Gammaproteobacteria;x__unclassified_Gammaproteobacteria_(miscellaneous);s__Gammaproteobacteria_bacterium_RIFCSPHIGHO2_12_FULL_38_11
CABZHL01	SAG	Unknown	Coxiellales	70.06	0	1498489	2.13887e+06	d__Bacteria;p__Proteobacteria;c__Gammaproteobacteria;o__Coxiellales;f__Coxiellaceae;g__UBA9148;s__	Not available
GCA 003450655	Marine MAG	Unknown	Coxiellales	68.97	0	1467050	2.12708e+06	d__Bacteria;p__Proteobacteria;c__Gammaproteobacteria;o__Coxiellales;f__Coxiellaceae;g__UBA9148;s__UBA9148_sp003450655	d__Bacteria;p__Proteobacteria;c__Gammaproteobacteria;x__unclassified_Gammaproteobacteria;x__unclassified_Gammaproteobacteria_(miscellaneous);s__Gammaproteobacteria_bacterium
GCA 001797285	MAG	Unknown	Coxiellales	76.74	0.97	1638237	2.1189e+06	d__Bacteria;p__Proteobacteria;c__Gammaproteobacteria;o__Coxiellales;f__Coxiellaceae;g__2-12-FULL-42-15;s__2-12-FULL-42-15 sp001797285	d__Bacteria;p__Proteobacteria;c__Gammaproteobacteria;o__Legionellales;f__Coxiellaceae;g__Coxiella;s__Coxiella_sp._RIFCSPHIGHO2_12_FULL_42_15
CACAJJ01	SAG	Unknown	Coxiellales	55.17	0	1148487	2.08172e+06	d__Bacteria;p__Proteobacteria;c__Gammaproteobacteria;o__Coxiellales;f__Coxiellaceae;g__;s__	Not available
GCF 005280755	Isolate	Symbiont/Pathogen	Coxiellales	100	0	2006529	2006529	d__Bacteria;p__Proteobacteria;c__Gammaproteobacteria;o__Coxiellales;f__Coxiellaceae;g__Coxiella;s__Coxiella burnetii	d__Bacteria;p__Proteobacteria;c__Gammaproteobacteria;o__Legionellales;f__Coxiellaceae;g__Coxiella;s__Coxiella_burnetii
GCA 002793195	MAG	Unknown	Coxiellales	95.06	1.16	1925352	2.00307e+06	d__Bacteria;p__Proteobacteria;c__Gammaproteobacteria;o__Coxiellales;f__Coxiellaceae;g__2-02-FULL-42-43;s__2-02-FULL-42-43 sp002793195	d__Bacteria;p__Proteobacteria;c__Gammaproteobacteria;o__Legionellales;f__Legionellaceae;g__Legionella;s__Legionella_sp.
CACNSC01	SAG	Unknown	Coxiellales	80.34	0	1575358	1.96086e+06	d__Bacteria;p__Proteobacteria;c__Gammaproteobacteria;o__Coxiellales;f__Coxiellaceae;g__UBA9148;s__	Not available
GCA 002323325	MAG	Unknown	Coxiellales	93.51	0.78	1843056	1.9566e+06	d__Bacteria;p__Proteobacteria;c__Gammaproteobacteria;o__Coxiellales;f__Coxiellaceae;g__UBA9148;s__UBA9148 sp002323325	d__Bacteria;p__Proteobacteria;c__Gammaproteobacteria;o__Legionellales;f__Coxiellaceae;x__unclassified_Coxiellaceae;s__Coxiellaceae_bacterium_UBA1530
GCA 001801425	Marine MAG	Unknown	Coxiellales	94.48	0.58	1855086	1.95271e+06	d__Bacteria;p__Proteobacteria;c__Gammaproteobacteria;o__Coxiellales;f__Coxiellaceae;g__2-02-FULL-42-43;s__2-02-FULL-42-43 sp001801425	d__Bacteria;p__Proteobacteria;c__Gammaproteobacteria;x__unclassified_Gammaproteobacteria;x__unclassified_Gammaproteobacteria_(miscellaneous);s__Gammaproteobacteria_bacterium_RIFCSPHIGHO2_02_FULL_42_43
CACJDR01	SAG	Unknown	Coxiellales	43.03	0	829211	1.92705e+06	d__Bacteria;p__Proteobacteria;c__Gammaproteobacteria;o__Coxiellales;f__Coxiellaceae;g__UBA9148;s__	Not available
GCA 002323325	Marine MAG	Unknown	Coxiellales	98.28	3.45	1925050	1.89233e+06	d__Bacteria;p__Proteobacteria;c__Gammaproteobacteria;o__Coxiellales;f__Coxiellaceae;g__UBA9148;s__UBA9148_sp002323325	d__Bacteria;p__Proteobacteria;c__Gammaproteobacteria;o__Legionellales;x__unclassified_Legionellales;x__unclassified_Legionellales_(miscellaneous);s__Legionellales_bacterium_UBA2469
GCA 001801815	MAG	Unknown	Coxiellales	93.9	1.16	1740090	1.83295e+06	d__Bacteria;p__Proteobacteria;c__Gammaproteobacteria;o__Coxiellales;f__Coxiellaceae;g__2-02-FULL-42-43;s__2-02-FULL-42-43 sp001801815	d__Bacteria;p__Proteobacteria;c__Gammaproteobacteria;x__unclassified_Gammaproteobacteria;x__unclassified_Gammaproteobacteria_(miscellaneous);s__Gammaproteobacteria_bacterium_RIFCSPHIGHO2_12_FULL_36_30
GCF 002804145	Isolate	Symbiont	Coxiellales	90.7	7.56	1715759	1.76197e+06	d__Bacteria;p__Proteobacteria;c__Gammaproteobacteria;o__Coxiellales;f__Coxiellaceae;g__Coxiella;s__Coxiella mudrowiae	d__Bacteria;p__Proteobacteria;c__Gammaproteobacteria;o__Legionellales;f__Coxiellaceae;g__Coxiella;s__Candidatus_Coxiella_mudrowiae
GCA 003450655	MAG	Unknown	Coxiellales	67.42	0.87	1163335	1.71538e+06	d__Bacteria;p__Proteobacteria;c__Gammaproteobacteria;o__Coxiellales;f__Coxiellaceae;g__UBA9148;s__UBA9148 sp003450655	d__Bacteria;p__Proteobacteria;c__Gammaproteobacteria;o__Legionellales;f__Coxiellaceae;x__unclassified_Coxiellaceae;s__Coxiellaceae_bacterium
GCA 001802455	MAG	Unknown	Coxiellales	93.17	0.58	1591911	1.69938e+06	d__Bacteria;p__Proteobacteria;c__Gammaproteobacteria;o__Coxiellales;f__Coxiellaceae;g__2-02-FULL-42-43;s__2-02-FULL-42-43 sp001802455	d__Bacteria;p__Proteobacteria;c__Gammaproteobacteria;x__unclassified_Gammaproteobacteria;x__unclassified_Gammaproteobacteria_(miscellaneous);s__Gammaproteobacteria_bacterium_RIFCSPHIGHO2_12_FULL_39_24
CACADD01	SAG	Unknown	Coxiellales	43.62	0	658442	1.5095e+06	d__Bacteria;p__Proteobacteria;c__Gammaproteobacteria;o__Coxiellales;f__Coxiellaceae;g__;s__	Not available
GCF 002871095	Isolate	Symbiont	Coxiellales	82.75	0.58	1194772	1.4369e+06	d__Bacteria;p__Proteobacteria;c__Gammaproteobacteria;o__Coxiellales;f__Coxiellaceae;g__Coxiella;s__Coxiella sp002871095	d__Bacteria;p__Proteobacteria;c__Gammaproteobacteria;o__Legionellales;f__Coxiellaceae;x__unclassified_Coxiellaceae;s__Coxiella-like_endosymbiont
GCF 000815025	Isolate	Symbiont	Coxiellales	80.14	0.05	656901	819363	d__Bacteria;p__Proteobacteria;c__Gammaproteobacteria;o__Coxiellales;f__Coxiellaceae;g__Coxiella;s__Coxiella sp000815025	d__Bacteria;p__Proteobacteria;c__Gammaproteobacteria;o__Legionellales;f__Coxiellaceae;g__Coxiella;s__Coxiella_endosymbiont_of_Amblyomma_americanum
GCA 003354005	MAG	Unknown	PIWD01	85.56	0.29	1510256	1.76076e+06	d__Bacteria;p__Proteobacteria;c__Gammaproteobacteria;o__PIWD01;f__PIWD01;g__PIWD01;s__PIWD01 sp003354005	d__Bacteria;p__Proteobacteria;c__Gammaproteobacteria;x__unclassified_Gammaproteobacteria;x__unclassified_Gammaproteobacteria_(miscellaneous);s__Gammaproteobacteria_bacterium
CACMCO01	SAG	Unknown	UBA7916	48.28	0	1092060	2.26193e+06	d__Bacteria;p__Proteobacteria;c__Gammaproteobacteria;o__UBA7916;f__UBA7916;g__;s__	Not available
CACICH01	SAG	Unknown	UBA7916	55.17	0	1135572	2.05831e+06	d__Bacteria;p__Proteobacteria;c__Gammaproteobacteria;o__UBA7916;f__UBA7916;g__;s__	Not available
CACFQT01	SAG	Unknown	UBA7916	38.79	0	720543	1.85755e+06	d__Bacteria;p__Proteobacteria;c__Gammaproteobacteria;o__UBA7916;f__GCA-002691585;g__GCA-002691585;s__GCA-002691585_sp002690495	Not available
CACIUN01	SAG	Unknown	UBA7916	47.88	0	848196	1.7715e+06	d__Bacteria;p__Proteobacteria;c__Gammaproteobacteria;o__UBA7916;f__;g__;s__	Not available
TOBG MED 841	Marine MAG	Unknown	UBA7916	72.38	0.58	1273463	1.75203e+06	d__Bacteria;p__Proteobacteria;c__Gammaproteobacteria;o__UBA7916;f__UBA7916;g__UBA7916;s__UBA7916 sp002308435	Not available
CABZVQ01	SAG	Unknown	UBA7916	31.03	0	507612	1.63587e+06	d__Bacteria;p__Proteobacteria;c__Gammaproteobacteria;o__UBA7916;f__UBA7916;g__;s__	Not available
CACCTN01	SAG	Unknown	UBA7916	13.79	0	222935	1.61664e+06	d__Bacteria;p__Proteobacteria;c__Gammaproteobacteria;o__UBA7916;f__GCA-002691585;g__GCA-002691585;s__GCA-002691585_sp002690495	Not available
TARA PON MAG 00018	Marine MAG	Unknown	UBA7916	91.22	0.16	1461293	1.59961e+06	d__Bacteria;p__Proteobacteria;c__Gammaproteobacteria;o__UBA7916;f__UBA7916;g__UBA7916;s__UBA7916_sp002320385	Not available
CACFNL01	SAG	Unknown	UBA7916	24.14	0	380152	1.57478e+06	d__Bacteria;p__Proteobacteria;c__Gammaproteobacteria;o__UBA7916;f__UBA7916;g__;s__	Not available
CACOCF01	SAG	Unknown	UBA7916	52.59	0	803473	1.52781e+06	d__Bacteria;p__Proteobacteria;c__Gammaproteobacteria;o__UBA7916;f__;g__;s__	Not available
CACBGS01	SAG	Unknown	UBA7916	51.72	0	790145	1.52774e+06	d__Bacteria;p__Proteobacteria;c__Gammaproteobacteria;o__UBA7916;f__UBA7916;g__;s__	Not available
CACNKM01	SAG	Unknown	UBA7916	60.34	0	912992	1.51308e+06	d__Bacteria;p__Proteobacteria;c__Gammaproteobacteria;o__UBA7916;f__UBA1515;g__UBA1515;s__	Not available
TOBG MED 753	Marine MAG	Unknown	UBA7916	76.94	1.14	1158543	1.49257e+06	d__Bacteria;p__Proteobacteria;c__Gammaproteobacteria;o__UBA7916;f__GCA-002691585;g__GCA-002691585;s__GCA-002691585 sp002690495	Not available
TOBG SAT 1342	Marine MAG	Unknown	UBA7916	74.99	1.16	1076713	1.42332e+06	d__Bacteria;p__Proteobacteria;c__Gammaproteobacteria;o__UBA7916;f__UBA6594;g__UBA6594;s__UBA6594 sp002480165	Not available
TARA MED MAG 00123	Marine MAG	Unknown	UBA7916	74.29	0	988523	1.33063e+06	d__Bacteria;p__Proteobacteria;c__Gammaproteobacteria;o__UBA7916;f__UBA7916;g__;s__	Not available
CACKMC01	SAG	Unknown	UBA7916	73.51	0.34	957361	1.2991e+06	d__Bacteria;p__Proteobacteria;c__Gammaproteobacteria;o__UBA7916;f__;g__;s__	Not available
TARA PSE MAG 00087	Marine MAG	Unknown	UBA7916	80.64	0	993227	1.23168e+06	d__Bacteria;p__Proteobacteria;c__Gammaproteobacteria;o__UBA7916;f__UBA7916;g__UBA7916;s__UBA7916_sp002722435	Not available
CACCHX01	SAG	Unknown	UBA7916	49.53	0	607572	1.22667e+06	d__Bacteria;p__Proteobacteria;c__Gammaproteobacteria;o__UBA7916;f__UBA7916;g__;s__	Not available
TARA PSW MAG 00021	Marine MAG	Unknown	UBA7916	96.55	1.88	1162385	1.18207e+06	d__Bacteria;p__Proteobacteria;c__Gammaproteobacteria;o__UBA7916;f__UBA729;g__UBA729;s__UBA729_sp002722995	Not available
CACKTD01	SAG	Unknown	UBA7916	86.68	0	976942	1.12707e+06	d__Bacteria;p__Proteobacteria;c__Gammaproteobacteria;o__UBA7916;f__GCA-002691585;g__;s__	Not available
Comchoano-2	Choanoflagellate-associated SAG	Symbiont	UBA7916	96.55	0	1065343	1.10341e+06	d__Bacteria;p__Proteobacteria;c__Gammaproteobacteria;o__UBA7916;f__;g__;s__	Not available
TARA MED MAG 00061	Marine MAG	Unknown	UBA7916	88.17	0.16	970962	1.09968e+06	d__Bacteria;p__Proteobacteria;c__Gammaproteobacteria;o__UBA7916;f__GCA-002691585;g__GCA-002691585;s__GCA-002691585_sp002691585	Not available
TARA ANE MAG 00012	Marine MAG	Unknown	UBA7916	96.55	7.05	1104700	1.06629e+06	d__Bacteria;p__Proteobacteria;c__Gammaproteobacteria;o__UBA7916;f__UBA1515;g__UBA1515;s__UBA1515_sp002323935	Not available
Comchoano-1	Choanoflagellate-associated SAG	Symbiont	UBA7916	96.55	0	1013408	1.04962e+06	d__Bacteria;p__Proteobacteria;c__Gammaproteobacteria;o__UBA7916;f__;g__;s__	Not available
CACMOA01	SAG	Unknown	UBA7916	53.29	0	534208	1.00245e+06	d__Bacteria;p__Proteobacteria;c__Gammaproteobacteria;o__UBA7916;f__UBA7916;g__;s__	Not available
CACKYZ01	SAG	Unknown	UBA7916	62.76	0	577474	920131	d__Bacteria;p__Proteobacteria;c__Gammaproteobacteria;o__UBA7916;f__UBA7916;g__;s__	Not available
CACOIS01	SAG	Unknown	UBA7916	27.59	0	191468	693976	d__Bacteria;p__Proteobacteria;c__Gammaproteobacteria;o__UBA7916;f__GCA-002691585;g__;s__	Not available

## Sheet: Supp Data 5
Supplementary Data 5 | Replication genes found in Comchoano as well as in other UBA7916 (over 50% complete) as well as other selected genomes for comparison purposes.
	cas2	cho	dnaB	dnaC	dnaE	dnaG	dnaN	dnaQ	dnaQ3	dnaX	holA	holB	holC	holD	holE	lig	ligA	ligB	lonB	nusA	oapA	pol	POL3	POL30	polA	polC	polC1	polC_1	queH	recE	rfcS	rnhA	rnhB	rnhC	rpsR	ssb	tnp3503b	traA	xni	ycf41	ypeB
Comchoano-1	0	0	1	0	1	1	1	1	0	1	0	1	0	0	0	0	1	0	0	0	0	0	0	0	1	0	0	0	0	0	0	1	1	0	0	1	0	0	0	0	0
Comchoano-2	0	0	1	0	1	1	1	1	0	1	0	1	1	0	0	0	1	0	0	0	0	0	0	0	1	0	0	0	0	0	0	1	1	0	0	1	0	0	0	0	0
GCF 0000058452, Escherichia coli st K-12 substr MG1655	1	1	1	0	1	1	1	2	0	1	1	1	1	1	1	0	1	1	0	0	0	0	0	0	1	0	0	0	0	1	0	1	1	0	0	1	0	0	1	0	1
GCF 0000077652, Coxiella burnetii RSA 493	0	0	1	0	1	1	1	1	0	1	1	1	0	0	0	0	1	0	0	0	0	0	0	0	1	0	0	0	1	0	0	1	1	0	0	1	0	0	0	0	0
GCF 0000084851, Legionella pneumophila subsp pneumophila str Philadelphia 1	0	0	1	0	1	1	1	1	0	1	1	1	1	0	0	0	1	0	0	1	0	0	0	0	1	0	0	0	1	0	0	1	1	0	0	1	0	1	0	0	0
GCF 0000118051, Aliivibrio fischeri ES114	0	0	1	0	1	1	1	2	1	1	1	1	1	1	0	1	1	0	0	0	0	0	0	0	1	0	1	1	0	0	0	2	1	0	0	2	1	0	1	0	1
GCF 0000123451, Candidatus Pelagibacter ubique HTCC1062	0	0	1	0	1	1	1	1	0	1	1	1	0	0	0	0	1	0	0	0	0	0	0	0	1	0	0	0	0	0	0	1	1	0	1	1	0	0	0	0	0
GCF 0002475651, Wigglesworthia glossinidia endosymbiont of Glossina morsitans morsitans Yale colony	0	0	1	0	1	1	1	1	0	1	1	1	0	0	1	0	1	0	0	0	0	0	0	0	1	0	0	0	0	0	0	1	0	0	0	1	0	0	0	0	0
GCF 0002839551, Rickettsia rickettsii str Brazil	0	0	1	0	1	1	1	1	0	1	1	1	1	0	0	0	1	0	0	1	1	0	0	0	1	0	0	0	1	0	0	1	1	0	1	1	0	0	0	0	0
GCF 0002872351, Candidatus Carsonella ruddii CE isolate Thao2000	0	0	1	0	1	1	0	1	0	0	0	0	0	0	0	0	0	0	0	0	0	0	0	0	0	0	0	0	0	0	0	0	0	0	0	0	0	0	0	0	0
GCF 0002925051, Mycoplasma genitalium M2288	0	0	0	2	4	5	1	0	0	3	2	0	0	0	0	0	2	0	2	0	0	0	0	0	1	9	0	0	0	0	0	0	0	1	0	1	0	0	0	0	0
GCF 0003647251, Candidatus Moranella endobia PCVAL	0	0	1	0	1	1	1	1	0	2	1	1	1	1	0	0	1	0	0	0	0	0	0	0	1	0	0	0	0	0	0	1	0	0	0	1	0	0	0	0	0
GCF 0007578451, Prochlorococcus sp MIT 0604	0	0	2	0	1	1	1	2	0	1	1	1	0	0	0	2	2	0	0	0	0	0	0	0	1	0	0	0	0	0	0	1	1	0	1	1	0	0	0	1	0
GCF 0030999751, Buchnera aphidicola Schizaphis graminum	0	0	1	0	1	1	1	1	0	1	1	1	0	0	0	0	2	0	0	0	0	0	0	0	1	0	0	0	0	0	0	1	0	0	0	1	0	0	0	0	0
GCF 0032155151, Candidatus Sulcia muelleri	0	0	1	0	1	0	1	0	0	1	1	1	0	0	0	0	0	0	0	0	0	0	0	0	0	0	0	0	0	0	0	0	0	0	0	0	0	0	0	0	0
GCF 0033660551, Candidatus Dependentiae bacterium ex Spumella elongatCCAP 9551	0	0	1	0	1	1	1	0	0	2	0	0	0	0	0	1	0	0	0	0	0	0	0	0	1	0	0	0	0	0	0	1	1	0	1	1	0	0	0	0	0
GCF 0041712851, Wolbachia pipientis wAlbB	0	0	1	0	1	1	1	3	0	1	1	1	0	0	0	0	1	0	0	0	0	0	0	0	1	0	0	0	0	0	0	1	1	0	1	1	0	0	0	0	0
TARA ANE MAG 00012	0	0	1	0	2	1	1	0	0	1	0	1	0	0	0	0	1	0	0	0	0	0	0	0	1	0	0	0	0	0	0	0	1	0	0	1	0	0	0	0	0
TARA PON MAG 00018	0	0	1	0	1	1	1	0	0	1	0	1	0	0	0	0	2	0	0	0	0	0	0	0	2	0	0	0	0	0	0	1	1	0	0	1	0	0	0	0	0
TARA PSE MAG 00087	0	0	1	0	1	0	1	0	0	1	0	1	0	0	0	0	1	0	0	0	0	0	0	0	1	0	0	0	0	0	0	0	1	0	0	1	0	0	0	0	0
TOBG MED 841	0	0	1	0	1	1	1	1	0	1	1	1	0	0	0	0	1	0	0	0	0	0	0	0	1	0	0	0	0	0	0	1	1	0	0	1	0	0	0	0	0
TOBG SP 228	0	0	1	0	4	0	0	1	0	1	0	0	0	0	0	0	0	0	0	0	0	2	1	0	5	0	0	0	0	0	1	1	1	0	0	0	0	0	0	0	0
TOBG SP 228	0	0	1	0	4	0	0	1	0	1	0	0	0	0	0	0	0	0	0	0	0	2	1	0	5	0	0	0	0	0	1	1	1	0	0	0	0	0	0	0	0
TOBG SP 195	0	0	1	0	1	1	1	1	0	1	1	0	0	0	0	0	1	0	0	0	0	0	0	0	1	0	0	0	1	0	0	1	1	0	0	1	0	0	0	0	0
TOBG MED 607	0	0	0	0	1	0	1	0	0	1	0	1	0	0	0	0	1	0	0	0	0	0	0	1	1	0	0	0	1	0	0	0	1	0	0	1	0	0	0	0	0
TOBG MED 841	0	0	1	0	1	1	1	1	0	1	1	1	0	0	0	0	1	0	0	0	0	0	0	0	1	0	0	0	0	0	0	1	1	0	0	1	0	0	0	0	0
TOBG MED 753	0	0	1	0	1	1	1	1	0	1	0	1	0	0	0	0	1	0	0	0	0	0	0	0	1	0	0	0	1	0	0	1	1	0	0	1	0	0	0	0	0
TOBG SAT 1342	0	0	1	0	1	2	1	1	0	1	0	1	1	0	0	0	1	0	0	0	0	0	0	0	1	0	0	0	1	0	0	1	1	0	0	0	0	0	0	0	0
CACBGS01	0	0	1	0	0	0	1	0	0	1	1	0	0	0	0	0	1	0	0	0	0	0	0	0	1	0	0	0	0	0	0	0	0	0	0	0	0	0	0	0	0
CACICH01	0	0	0	0	1	0	1	1	0	1	1	1	0	0	0	0	1	0	0	0	0	0	0	0	0	0	0	0	0	0	0	1	1	0	0	1	0	0	0	0	0
CACKMC01	0	0	1	0	1	0	1	0	0	1	0	0	0	0	0	0	1	0	0	0	0	0	0	0	1	0	0	0	1	0	0	0	1	0	0	1	0	0	0	0	0
CACKTD01	0	0	1	0	1	1	1	2	0	1	0	1	0	0	0	0	1	0	0	0	0	0	0	0	1	0	0	0	1	0	0	1	1	0	0	1	0	0	0	0	0
CACKYZ01	0	0	1	0	0	0	0	0	0	1	0	0	0	0	0	1	0	0	0	0	0	0	0	0	0	0	0	0	0	0	0	0	0	0	0	0	0	0	0	0	0
CACMOA01	0	0	0	0	0	1	0	1	0	0	0	0	1	0	0	0	0	0	0	0	0	0	0	0	0	0	0	0	0	0	0	1	0	0	0	0	0	0	0	0	0
CACNKM01	0	0	1	0	0	1	0	0	0	1	0	1	0	0	0	0	0	0	0	0	0	0	0	0	0	0	0	0	0	0	0	0	0	0	0	1	0	0	0	0	0
CACOCF01	0	0	0	0	1	1	1	1	0	1	0	1	0	0	0	0	1	0	0	0	0	0	0	0	1	0	0	0	0	0	0	1	1	0	0	1	0	0	0	0	0
TARA ANE MAG 00012	0	0	1	0	2	1	1	0	0	1	0	1	0	0	0	0	1	0	0	0	0	0	0	0	1	0	0	0	0	0	0	0	1	0	0	1	0	0	0	0	0
TARA MED MAG 00061	0	0	1	0	1	1	1	1	0	1	0	0	0	0	0	0	1	0	0	0	0	0	0	0	1	0	0	0	2	0	0	1	1	0	0	1	0	0	0	0	0
TARA MED MAG 00123	0	0	1	0	1	1	1	0	0	0	1	0	0	0	0	0	1	0	0	0	0	0	0	0	1	0	0	0	0	0	0	0	1	0	0	1	0	0	0	0	0
TARA PON MAG 00018	0	0	1	0	1	1	1	0	0	1	0	1	0	0	0	0	2	0	0	0	0	0	0	0	2	0	0	0	0	0	0	1	1	0	0	1	0	0	0	0	0
TARA PSE MAG 00087	0	0	1	0	1	0	1	0	0	1	0	1	0	0	0	0	2	0	0	0	0	0	0	0	1	0	0	0	0	0	0	0	1	0	0	1	0	0	0	0	0
TARA PSW MAG 00021	0	0	2	0	2	0	1	1	0	1	1	1	0	0	0	0	1	0	0	0	0	0	0	0	1	0	0	0	1	0	0	1	1	0	0	1	0	0	0	0	0

## Sheet: Supp Data 6
Supplementary Data 6 | Ribosomal Proteins in Comchoano-1 and Comchoano-2 indicating nearly full repoirtoire; those missing are often or at least occasionally missing from other reduced genomes (Nikolaeva et al, MBE 2020).
pf_number	pfam_name	Conchoano-2 gene id	Conchoano-2_e-value	Conchoano-1 gene id	Conchoano-1_e-value	Abbreviation
PF01196	Ribosomal_L17	Comchoano-2_2_492	9.2e-31	Comchoano-1_665	2.7e-29	bL17
PF01245	Ribosomal_L19	Comchoano-2_2_504	1.7e-43	Comchoano-1_648	1.4e-38	bL19
PF00453	Ribosomal_L20	Comchoano-2_1_27	1.4e-49	Comchoano-1_502	3.9e-50	bL20
PF00829	Ribosomal_L21p	Comchoano-2_2_384	2.1e-34	Comchoano-1_777	2e-31	bL21
PF01386	Ribosomal_L25p	Comchoano-2_2_199	2.9e-17	Comchoano-1_17	3e-15	bL25
PF01016	Ribosomal_L27	Comchoano-2_2_385	2.9e-30	Comchoano-1_776	3.4e-28	bL27
PF00830	Ribosomal_L28	Comchoano-2_2_260	6.2e-16	Comchoano-1_80	1.1e-18	bL28
PF01197	Ribosomal_L31	Not found		Comchoano-1_546	7.1e-17	bL31
PF01783	Ribosomal_L32p	Comchoano-2_1_90	2e-14	Comchoano-1_541	1.3e-17	bL32
PF00471	Ribosomal_L33	Comchoano-2_2_259	4.1e-06	Comchoano-1_79	5.3e-07	bL33
PF00468	Ribosomal_L34	Not found		Comchoano-1_1	8.4e-25	bL34
PF01632	Ribosomal_L35p	Comchoano-2_1_28	9.5e-16	Comchoano-1_503	5.7e-14	bL35
PF00444	Ribosomal_L36	Not found		Comchoano-1_670	1.3e-20	bL36
PF00542	Ribosomal_L12	Comchoano-2_2_460	1.1e-22	Comchoano-1_698	2.6e-22	bL7/L12
PF16320	Ribosomal_L12_N	Comchoano-2_2_460	7.7e-14	Comchoano-1_698	1.6e-17	bL7/L12
PF03948	Ribosomal_L9_C	Comchoano-2_1_266	8.8e-18	Comchoano-1_281	5.3e-19	bL9
PF01281	Ribosomal_L9_N	Comchoano-2_1_266	2.1e-19	Comchoano-1_281	4.8e-18	bL9
PF00575	S1	Comchoano-2_2_576	1.9e-74	Comchoano-1_567	1.2e-74	bS1
PF00886	Ribosomal_S16	Comchoano-2_2_507	1e-24	Comchoano-1_645	3e-24	bS16
PF01084	Ribosomal_S18	Comchoano-2_1_267	1.1e-16	Comchoano-1_280	8.2e-18	bS18
PF01649	Ribosomal_S20p	Comchoano-2_2_389	1.4e-19	Comchoano-1_773	5.2e-11	bS20
PF01165	Ribosomal_S21	Comchoano-2_1_66	1.1e-07	Comchoano-1_521	0.0093	bS21
PF01250	Ribosomal_S6	Comchoano-2_1_267	1.7e-21	Comchoano-1_280	5.6e-22	bS6
PF17070	Thx	Not found		Not found		bThx
PF08136	Ribosomal_S22	Not found		Not found		S22
PF05697	Trigger_N	Comchoano-2_2_439	4.8e-19	Comchoano-1_726	1e-21	TF
PF00327	Ribosomal_L30	Not found		Not found		uL30
PF00687	Ribosomal_L1	Comchoano-2_2_458	1.6e-38	Comchoano-1_700	1.2e-41	uL1
PF00466	Ribosomal_L10	Comchoano-2_2_459	7.6e-19	Comchoano-1_699	8.9e-17	uL10
PF00298	Ribosomal_L11	Comchoano-2_2_457	4.8e-12	Comchoano-1_701	1.2e-13	uL11
PF03946	Ribosomal_L11_N	Comchoano-2_2_457	5.7e-16	Comchoano-1_701	1.4e-14	uL11
PF00572	Ribosomal_L13	Comchoano-2_2_409	1.6e-36	Comchoano-1_751	7.6e-41	uL13
PF00238	Ribosomal_L14	Comchoano-2_2_478	1.7e-49	Comchoano-1_680	1.3e-49	uL14
PF00828	Ribosomal_L27A	Comchoano-2_2_486	2.4e-24	Comchoano-1_672	3.6e-21	uL15
PF00252	Ribosomal_L16	Comchoano-2_2_475	9.1e-40	Comchoano-1_683	4.1e-33	uL16
PF00861	Ribosomal_L18p	Comchoano-2_2_484	1.7e-22	Comchoano-1_674	1.4e-22	uL18
PF00181	Ribosomal_L2	Comchoano-2_2_471	2.9e-27	Comchoano-1_687	2e-24	uL2
PF03947	Ribosomal_L2_C	Comchoano-2_2_471	3.6e-55	Comchoano-1_687	1.7e-56	uL2
PF00237	Ribosomal_L22	Comchoano-2_2_473	7.1e-33	Comchoano-1_685	5.3e-33	uL22
PF00276	Ribosomal_L23	Comchoano-2_2_470	9.6e-23	Comchoano-1_688	1.6e-22	uL23
PF17136	ribosomal_L24	Comchoano-2_2_479	1e-15	Comchoano-1_679	3.4e-14	uL24
PF00831	Ribosomal_L29	Comchoano-2_2_476	2.6e-15	Comchoano-1_682	2.4e-13	uL29
PF00297	Ribosomal_L3	Comchoano-2_2_468	1.9e-12	Comchoano-1_690	8.8e-12	uL3
PF05698	Trigger_C	Comchoano-2_2_439	1.1e-06	Comchoano-1_726	1.1e-07	TF
PF00573	Ribosomal_L4	Comchoano-2_2_469	2.1e-44	Comchoano-1_689	6.8e-44	uL4
PF00281	Ribosomal_L5	Comchoano-2_2_480	4.3e-18	Comchoano-1_678	1.8e-22	uL5
PF00673	Ribosomal_L5_C	Comchoano-2_2_480	8e-29	Comchoano-1_678	2.4e-26	uL5
PF00347	Ribosomal_L6	Comchoano-2_2_483	1.5e-16	Comchoano-1_675	1.8e-16	uL6
PF00338	Ribosomal_S10	Comchoano-2_2_467	1.2e-33	Comchoano-1_691	9.1e-33	uS10
PF00411	Ribosomal_S11	Comchoano-2_2_489	9.4e-26	Comchoano-1_668	3.5e-30	uS11
PF00164	Ribosom_S12_S23	Comchoano-2_2_463	8.5e-35	Comchoano-1_695	8.4e-30	uS12
PF00416	Ribosomal_S13	Comchoano-2_2_488	4.4e-20	Comchoano-1_669	7.6e-19	uS13
PF00253	Ribosomal_S14	Comchoano-2_2_481	2.7e-13	Comchoano-1_677	1.2e-15	uS14
PF00312	Ribosomal_S15	Comchoano-2_1_257	4.5e-25	Comchoano-1_288	2.7e-26	uS15
PF00366	Ribosomal_S17	Comchoano-2_2_477	2.6e-26	Comchoano-1_681	8.3e-25	uS17
PF00203	Ribosomal_S19	Comchoano-2_2_472	1.2e-30	Comchoano-1_686	2e-26	uS19
PF00318	Ribosomal_S2	Comchoano-2_2_74	1.4e-75	Comchoano-1_113	1.1e-74	uS2
PF07650	KH_2	Comchoano-2_2_474	5.8e-12	Comchoano-1_684	2e-15	uS3*
PF00189	Ribosomal_S3_C	Comchoano-2_2_474	2e-38	Comchoano-1_684	1.2e-37	uS3*
PF00163	Ribosomal_S4	Comchoano-2_2_490	6.4e-15	Comchoano-1_667	7.6e-09	uS4
PF01479	S4	Comchoano-2_2_490	1.6e-17	Comchoano-1_667	9e-16	uS4
PF00333	Ribosomal_S5	Comchoano-2_2_485	7.1e-23	Comchoano-1_673	5.8e-23	uS5
PF03719	Ribosomal_S5_C	Comchoano-2_2_485	1.6e-25	Comchoano-1_673	2.2e-25	uS5
PF00177	Ribosomal_S7	Comchoano-2_2_464	1.7e-41	Comchoano-1_694	2.8e-35	uS7
PF00410	Ribosomal_S8	Comchoano-2_2_482	2.6e-32	Comchoano-1_676	1.9e-38	uS8
PF00380	Ribosomal_S9	Comchoano-2_2_410	1.9e-39	Comchoano-1_750	4.1e-38	uS9

## Sheet: Supp Data 7
Supplementary Data 7 | Proteins making up a complete glycolysis pathway in the choanoflagellate, B. minor
Protein name	B. minor contig and coordinates	Kegg Protein ID	Protein Sequence
ADP-dependent glucokinase	c_000000001283:4034-4411_1	2.7.1.147	DHFTGGNAALIGQHLVETANGNPRTVRLVSGVGPKLKELLHPNIDVPAESMVEEDEVHLILEYALGETWGEYTAPRANRFIFSFDRTNAELKPLDNFATALEGFDATNVVLSGVHMLEVSAEELN
Glucose-6-phosphate isomerase	c_000000016691:695-1159_1	5.3.1.9	SKMQMKDMFAADAKRFEKFSVTLDLGDGDFLFDYSKNIVDSETMSKLMDLAREAGVEAGRDAMFAGEKINTTEDRAVLHIALRNRSNRPIIVDGKDVMPDVNAVLANMRSFTESVRSGGWKGHSGKTITDVVNIGIGGSDLGPLMVTEALKPYA
6-Phosphofructokinase	c_000000000068:17709-18377_1	2.7.1.11	VISVANIHHAGGTVLAAGRGGHDTEAIVNFIKANNLQHLYVVGGDGSQRGALKVANACMELGINCSVAGVPKTIDNDLAEIDRSFGFETAVQAATTAIRAATVEAKCNKPRGIGVVKLMGRSAGFIAAHATLAAGDVDLCLVPEVPLVLDGETGCLEHLKRVVDEKGYAVVVVAEGAGEDILGQNCEVDAGGNRKLPAIGSFIKDQINAFFKKCGTPATVKY
Fructose-bis phosphate aldolase	c_000000003079:3661-4290_1	4.1.2.13	IAENIETSAEYLKRMAPMNCLLEIELGITGGEEDGVDNTGVDNASLYSQPEDIMLAYETFTPISPYFTIAASFGNVHGVYKPGNVSLSPEILGAAQKYVAEKIGAPEGSKPVFFVFHGGSGSDKAKIDEALGHGVIKMNIDTDTQWAYWNGLKEYEAANHDYLQGQIGNPDGADKPNKKKYDPRAWIRACEGSMVARLQECYTDLKSLG
Glyceraldehyde 3-P-dehydrogenase	c_000000006017:3050-4048_1	1.2.1.12	KIGINGFGRIGQMVARMARDTEIEIVAVNDPFSDLEYMAYQFKYDSTHGKYPGEVGTADGKLMIDGKPVTVFKERNPADIPWGSAGADYVVESTGIFKTIETASAHLKGGAKRVIISAPSADAPMYVMGVNQEKYNPATDTIISNASCTTNCLAPLAKVINDEYGIVEGLMTTVHSYTATQKVVDGPNPKGWRDGRGAGQNIIPASTGAAKAVGKVIPELNGKLTGMAFRVPTPNVSVVDLTCKLEKGAKYEDICAHIKAKSEEPGLKGVLVYTDEMVVSTDFNGDPASSTFDSKAGIALNDNFVKLISWYDNEAGYSRRVCDLIAYIASKE
Phosphoglycerate kinase	c_000000008296:2210-2791_1	2.7.2.3	RSIVLMSHLGRPNGRKQEKFSLAPVAAELETLLGSKVTFLSDCVGEEVEAACADPADGSVILLENLRFHVEEEGKGEDAEGAKVKAGAADVEVFRASLSKLGDVYINDAFGTAHRAHSSMVGVALPTKAAGFLMQKELQYFSKALESPDHPYLAILGGAKVNDKIKLIENMLDKVDAMLIGGGMAFTFKKVID
Phosphoglyceromutase	c_000000012612:741-1109_1	5.4.2.12	TLFVARHATRMDRAFEKEGKDWITSAHRPHDTPLSADGRKQATALGKHLRTGPHGGSVPTRLIVSPLIRTVQTAELIATELNLPASSIWIEEGLCEEAKSMRYPRAPVLLKTSDLAAFSNRI
Phosphopyruvate hydratase, enolase	c_000000005900:605-1900_1	4.2.1.11	ITRIFARMIFDSRGNPTIEVDMTTAKGTFRAAVPSGASTGIHEALEMRDGDKSMYHGKGVSNAIKNINEIIGPKIVEAQLNPVDQGAVDKFMIDLDGTENKSKLGANAILGVSMAACKAAAAAKGVPLYRHIADLAGNAKVIMPVPSFNVINGGSHAGNRLAMQEFMIFPTGAETFSEAMRMGSEVYHHLKKVIKAKYGLDACNVGDEGGYAPNIQENEEALVLITEAIEKAGYTGKIDICMDSAASEFYKEDTKKYDLDFKNPESKPEDQIDAQALTDLYKGFAAKYPIVSIEDGHAEDDWDGFATMVAQTDIQIVGDDLTVTNPKRVQKAIDGKNANALLLKVNQIGSVTESIEAVKMSQAAGWGVMTSHRSGETEDTFIADLVVGLCTGQIKTGAP…
Pyruvate kinase	c_000000009693:1517-2434_1	2.7.1.40	ADSVMLSGEAATGNFPVETVKAQAAIALEAESVKHYFKTPQETIKAGTHTSVANKAQETDDSKRKTLITATLGPASWTEEMIPKMIDAGVNIFRMNCSHRRGGQLEEVYPRIRRFAKEMGKDVAVLGDLQGPKFRNGEIDPSIEEGFIELKTGETIEFGIMKDEKDFTKPGRMTMTATIEQVALVKGCTVGLNILLEDGIKEMKVTEVVSESEVKCIITRGGKQKARKGINVPDLEIDCAALTAKDIEDAEFLLQLDPPVEYICISFPQKKADIQELIDIMDRMEIPAEKRPKICPKIEKPQALD

## Sheet: Supp Data 8
Supplementary Data 8 | Predicted proteins that have annotations (via EggNOG) related to vitamin and amino acid biosynthesis pathways in Comchoano-1 and Comchoano-2.
Comchoano-1
Genes involvedin vitamin pathways (kegg pathways via EggNOG), most are genes also involved in other pathways, as well.	query_name	seed_ortholog_evalue	Preferred_name	GOs	EC	KEGG_ko	KEGG_Pathway	KEGG_Module	KEGG_Reaction	KEGG_rclass	BRITE	Gene description	Gene Sequence
ko00730, Thiamine, B1
	Comchoano-1_142	7.3e-15	mutT	GO:0000287,GO:0003674,GO:0003824,GO:0005488,GO:0006139,GO:0006259,GO:0006281,GO:0006725,GO:0006807,GO:0006950,GO:0006974,GO:0008150,GO:0008152,GO:0008413,GO:0009987,GO:0016462,GO:0016787,GO:0016817,GO:0016818,GO:0017110,GO:0030145,GO:0033554,GO:0034641,GO:0035539,GO:0043167,GO:0043169,GO:0043170,GO:0044237,GO:0044238,GO:0044260,GO:0044715,GO:0044716,GO:0046483,GO:0046872,GO:0046914,GO:0047429,GO:…	2.5.1.3,3.6.1.55,3.6.1.65	ko:K00788,ko:K03574,ko:K08320	ko00730,ko01100,map00730,map01100	M00127	R03223,R10712	RC00224,RC03255,RC03397	ko00000,ko00001,ko00002,ko01000,ko03400	Belongs to the Nudix hydrolase family	MPTTNMIVSIGLITREQCILVGKRTEGYYSGYWEFPGGKSDLDENPKETVIRELNEELNIHATDISNIMTIRHQLPLSLLTLHVWQIHTYNNDIIANEQQLLQWAPIDKLHIIKMIPTNKPIISYLQQSLNMNIETV*
	Comchoano-1_186	1.1e-41	adk	GO:0005575,GO:0005622,GO:0005623,GO:0005737,GO:0044424,GO:0044464	2.7.4.3	ko:K00939	ko00230,ko00730,ko01100,ko01110,ko01130,map00230,map00730,map01100,map01110,map01130	M00049	R00127,R01547,R11319	RC00002	ko00000,ko00001,ko00002,ko01000,ko04147	Catalyzes the reversible transfer of the terminal phosphate group between ATP and AMP. Plays an important role in cellular energy homeostasis and in adenine nucleotide metabolism	MSEVKNHIVLVGPPGSGKGTLAQELSKKLDLPVLTVSTVLKQAMQSDPQLKALAKSLMDQGKFVPDSVISEVIQQELKNRIYEKGVIFDGFPRTLAQADFFSDHQVVVDLFVVLEIEDAKIIERMSGRLVHPGSGRIYHEVNRPPKVAGIDDVSGEPLERRADDQPEIVAARLKDYHALTSPIIKWGSAPNHPNVKHVIKLDGSQKPDDVLADFLTQVSQL*
	Comchoano-1_644	1.6e-58	iscS	GO:0001522,GO:0003674,GO:0003824,GO:0004123,GO:0005488,GO:0005575,GO:0005622,GO:0005623,GO:0005737,GO:0005829,GO:0006139,GO:0006396,GO:0006399,GO:0006400,GO:0006725,GO:0006790,GO:0006807,GO:0008033,GO:0008144,GO:0008150,GO:0008152,GO:0008483,GO:0009000,GO:0009058,GO:0009451,GO:0009987,GO:0010467,GO:0016043,GO:0016070,GO:0016226,GO:0016740,GO:0016769,GO:0016782,GO:0016783,GO:0016829,GO:0016846,GO:…	2.8.1.7	ko:K04487	ko00730,ko01100,ko04122,map00730,map01100,map04122	R07460,R11528,R11529	RC01789,RC02313	ko00000,ko00001,ko01000,ko02048,ko03016,ko03029	Master enzyme that delivers sulfur to a number of partners involved in Fe-S cluster assembly, tRNA modification or cofactor biosynthesis. Catalyzes the removal of elemental sulfur atoms from cysteine to produce alanine. Functions as a sulfur delivery protein for Fe-S cluster synthesis onto IscU, an Fe-S scaffold assembly protein, as well as other S acceptor proteins	MIYLDYAANTPLDDRIKSQLHYWYSLSGNAQSKQMTQLNEIIAHSKNQIASYINGNSDSVYFTSGATESINLALLGSARYYQHSGNHIITFETEHSATLNACKQLELEGFQVSILPVKPNGAIDYQLLKEACNSNTILVSINHICNETGFIQDLKPLIELKNQLGFMLHIDCSQTVGKETFDARTTPADFITLSSHKCYGPSGIAALYIQPNRHVRPLIYGNDPIRPGTPSVGLIGMMGAAYEIAHQALKQDQAHAMHLREQFLSKIKIPYYIHTQDGVAEIINICFHTLSEQKIAHILSKIYCQQSASCHQQGLSHVLSARNIHPSDIKRSIRLSIGRVTTQAEIDQALHIINTLNS*
	Comchoano-1_767	1.2e-70	sufS	GO:0005575,GO:0005623,GO:0005886,GO:0008150,GO:0016020,GO:0040007,GO:0044464,GO:0071944	2.8.1.7,4.4.1.16	ko:K04487,ko:K11717	ko00450,ko00730,ko01100,ko04122,map00450,map00730,map01100,map04122	R03599,R07460,R11528,R11529	RC00961,RC01789,RC02313	ko00000,ko00001,ko01000,ko02048,ko03016,ko03029	Catalyzes the removal of elemental sulfur and selenium atoms from L-cysteine, L-cystine, L-selenocysteine, and L- selenocystine to produce L-alanine	MWCKYFSSSLGNNAYLDHSSTSQMPLHILEVMQKYDTQYRANIGRGVYDWASKATSDYEQARVTIANCMGALSDEIVFTYGATDGLNMVSESLALQWVKTDQVILVSPLEHHANLLPWQRIAKKNNAKIMLLPLDRHYQIDYEQLSSMLKALPVAMIAVTHMSNVTGTVFDINRICALANQIPVVVDGTQATSHLSINVHDLGCAAYVWSAHKMYGPTGVGALYIASQYHDDIKPYRLGGGMITDVGYHTARYLPGARKLEAGTPPISSVMGFAKAHEFLSLEVDKMHAYELALMQKVKNVLKQYPVTLYSSESSVVCSFDYQEVHAHDVATILADNQVMVRSGHHCCMPFMSYLGVSALSRISLGCYNTQNNIDQLDVAMSKIAEILKL*
ko00740, Riboflavin, B2
	Comchoano-1_130	3.1e-131	pyrK		1.16.1.3,1.18.1.2,1.19.1.1,1.3.1.2,1.3.1.31,1.3.1.34,1.3.5.5,1.5.1.41,1.5.8.1,1.5.8.2	ko:K00207,ko:K00219,ko:K00317,ko:K00528,ko:K02293,ko:K02823,ko:K05368,ko:K10797	ko00240,ko00360,ko00410,ko00680,ko00740,ko00770,ko00860,ko00906,ko00983,ko01100,ko01110,ko01120,ko01200,map00240,map00360,map00410,map00680,map00740,map00770,map00860,map00906,map00983,map01100,map01110,map01120,map01200	M00046,M00097	R00097,R00978,R01415,R01588,R02252,R02511,R04786,R04787,R05705,R07510,R08226,R09652,R09653,R09654,R10159	RC00072,RC00123,RC00126,RC00185,RC00220,RC00556,RC00557,RC00669,RC00732,RC01214,RC01958,RC02245,RC03092,RC03093	ko00000,ko00001,ko00002,ko01000	2 iron, 2 sulfur cluster binding	MATKQQELFFQQSIDVIDDLFLTKTGSTERVSQLRKGSEVDICQLAILLEDFLVDQLMLSDVYAGLQSEIAGSNKVAQFHFKHVKPALRKKINHSETSKPKWADHVNQYIIDSHIDLEAVVNYLNKHSSCEILQWCQWVWVNQISPLCGSDLFTIHKKKDFKSLVEVAPDHEPRTNLQWPGLTEDTNQITKESHYCIYCHHKDNDSCSKGLRYKKDPGQVYQNPLGVNLTGCPLGQKISEMHELRRDGYLIAALAVIMIDNPLCVATGDRICRDCMDACIYQKFDPVNTPCVESDLLQKVLSLPYGPEIYLLLLRWNPIRQQLFKPLQAKGRHVAVVGMGPAGFAMSYYLLMSGVSVLGIDATGLTHSSKDVFDPIYSLDQINGVAPKGFGGVMAYGIT…
	Comchoano-1_570	3.6e-34	cmk	GO:0003674,GO:0003824,GO:0004127,GO:0004592,GO:0005575,GO:0005622,GO:0005623,GO:0005737,GO:0005829,GO:0006082,GO:0006139,GO:0006520,GO:0006573,GO:0006575,GO:0006725,GO:0006732,GO:0006753,GO:0006766,GO:0006767,GO:0006793,GO:0006796,GO:0006807,GO:0008150,GO:0008152,GO:0009058,GO:0009081,GO:0009108,GO:0009110,GO:0009117,GO:0009123,GO:0009165,GO:0009314,GO:0009628,GO:0009987,GO:0010165,GO:0010212,GO:…	1.17.7.4,2.5.1.19,2.7.1.26,2.7.4.25,2.7.7.2,6.3.2.1	ko:K00800,ko:K00945,ko:K02945,ko:K03527,ko:K03977,ko:K11753,ko:K13799	ko00240,ko00400,ko00410,ko00740,ko00770,ko00900,ko01100,ko01110,ko01130,ko01230,ko03010,map00240,map00400,map00410,map00740,map00770,map00900,map01100,map01110,map01130,map01230,map03010	M00022,M00052,M00096,M00119,M00125,M00178	R00158,R00161,R00512,R00549,R01665,R02473,R03460,R05884,R08210	RC00002,RC00017,RC00096,RC00141,RC00350,RC01137,RC01487	br01610,ko00000,ko00001,ko00002,ko01000,ko03009,ko03011	Belongs to the cytidylate kinase family. Type 1 subfamily	MSKDRRSIVVTVDGQSSTGKSSLACALANRLGMNFLGSGSIYRLCAYFMLRGKDLEAIKELLTESLAFKSTQGDMSVWVQGEDLTAKINDAQVTKMASDIAKDVAVRTQLADLQKGFQSGLGLVAEGRDMGTVIFPRATLKLFLTADVAVRAKRRKVQLEQMGLSPDYDQLVMELKARDHQDETRAISPLVPAKDAVFVDTAAHWDENLEQMYQQVLMVLPKQVMPKEVVQIFDQVRQDSMRYAQLGNVSDYERWWKGCSEASSKKFQGEIIGASWLCPIYVRDFIPDPINAHLSILQNTSAVEQAMLSVFIATKPSYERLFYVAALCGQYAVLSNRLLALQDIVG*
ko00760, Niacin, B3
	Comchoano-1_423	1.9e-12	rsfS	GO:0003674,GO:0005488,GO:0005575,GO:0005622,GO:0005623,GO:0005737,GO:0005829,GO:0006417,GO:0008150,GO:0009889,GO:0009890,GO:0009892,GO:0010468,GO:0010556,GO:0010558,GO:0010605,GO:0010608,GO:0010629,GO:0017148,GO:0019222,GO:0031323,GO:0031324,GO:0031326,GO:0031327,GO:0032268,GO:0032269,GO:0034248,GO:0034249,GO:0043021,GO:0043023,GO:0044087,GO:0044424,GO:0044444,GO:0044464,GO:0044877,GO:0048519,GO:…	2.7.7.18	ko:K00969,ko:K09710	ko00760,ko01100,map00760,map01100	M00115	R00137,R03005	RC00002	ko00000,ko00001,ko00002,ko01000,ko03009	Functions as a ribosomal silencing factor. Interacts with ribosomal protein L14 (rplN), blocking formation of intersubunit bridge B8. Prevents association of the 30S and 50S ribosomal subunits and the formation of functional ribosomes, thus repressing translation	MNSMQNQICQVLEECKASSILVINTEGKTVICDFMIIATAESSRQMQFIAQTLLRDFKKDRMQSNAETDENWTLIDLGDAIVHIMTPEARNTINLEEIWSKR*
	Comchoano-1_444	2.9e-45	dapA	GO:0003674,GO:0003824,GO:0005488,GO:0005515,GO:0005575,GO:0005622,GO:0005623,GO:0005737,GO:0005829,GO:0006082,GO:0006520,GO:0006553,GO:0006807,GO:0008150,GO:0008152,GO:0008652,GO:0008840,GO:0009058,GO:0009066,GO:0009067,GO:0009085,GO:0009089,GO:0009987,GO:0016053,GO:0016829,GO:0016835,GO:0016836,GO:0019752,GO:0019877,GO:0042802,GO:0043436,GO:0043648,GO:0043650,GO:0044237,GO:0044238,GO:0044249,GO:…	2.5.1.72,4.3.3.7	ko:K01714,ko:K03517	ko00261,ko00300,ko00760,ko01100,ko01110,ko01120,ko01130,ko01230,map00261,map00300,map00760,map01100,map01110,map01120,map01130,map01230	M00016,M00115,M00525,M00526,M00527	R04292,R10147	RC01119,RC03062,RC03063	ko00000,ko00001,ko00002,ko01000	Catalyzes the condensation of (S)-aspartate-beta- semialdehyde (S)-ASA and pyruvate to 4-hydroxy- tetrahydrodipicolinate (HTPA)	MDDGPASIVALVTPLNYDHEVDLLALKRILDLHVASGTEGIVLFGSTGEGVLLSAKDRQEIFSYIFEEYHLSIPVWVACSHPCVSSVLSLIAETREFPIEGVMVACPMYIKPSQSGLIQYFSMIADQAHVPVMLYNIPSRTGCSLLPETVMILAQHNNISGIKDVEISEERMHAYHSIVKDFHVYSGDDQQVITCLHNGGRGIISVSGNIVPKLLKQLCESNQQGEHHIAYLIEKKLSPLNEILARNNNPSAIKWLMAEQGWLVNILKPPLSTISLDEQEGLASVFSSYEEYT*
	Comchoano-1_526	1.8e-23	trmJ	GO:0001510,GO:0002128,GO:0003674,GO:0003824,GO:0005575,GO:0005622,GO:0005623,GO:0005737,GO:0005829,GO:0006139,GO:0006396,GO:0006399,GO:0006400,GO:0006725,GO:0006807,GO:0008033,GO:0008150,GO:0008152,GO:0008168,GO:0008173,GO:0008175,GO:0008757,GO:0009451,GO:0009987,GO:0010467,GO:0016070,GO:0016300,GO:0016427,GO:0016740,GO:0016741,GO:0030488,GO:0032259,GO:0034470,GO:0034641,GO:0034660,GO:0043170,GO:…	2.1.1.200,3.5.1.19,6.1.1.16	ko:K01883,ko:K02533,ko:K08281,ko:K15396	ko00760,ko00970,ko01100,map00760,map00970,map01100	M00359,M00360	R01268,R03650	RC00055,RC00100,RC00523	ko00000,ko00001,ko00002,ko01000,ko01007,ko03016	Catalyzes the formation of 2'O-methylated cytidine (Cm32) or 2'O-methylated uridine (Um32) at position 32 in tRNA	MTTIILECPTHPGNIGAVARSMYTMGLSDLALISPCEITEEAHTRARSASTILDKASIFKSEKECTEEFDILIGTTSRNRALHLPVYSAYAFPHHLCHTNNRTGIIFGHEKNGLSNEILNKCQAVIEIPTEGKMSLNLSHAVQVICYELQRNQQKHELDHSSVAEREQFMSWLDEYMAGTNFLLPHTSERIRTIINKSMLSKSELKLMYSLISSAAKK*
	Comchoano-1_785	7.6e-45	nadK	GO:0000166,GO:0003674,GO:0003824,GO:0003951,GO:0005488,GO:0005524,GO:0005575,GO:0005622,GO:0005623,GO:0005737,GO:0005829,GO:0006139,GO:0006725,GO:0006732,GO:0006733,GO:0006739,GO:0006741,GO:0006753,GO:0006766,GO:0006767,GO:0006769,GO:0006793,GO:0006796,GO:0006807,GO:0008144,GO:0008150,GO:0008152,GO:0008976,GO:0009058,GO:0009108,GO:0009117,GO:0009165,GO:0009820,GO:0009987,GO:0016301,GO:0016310,GO:…	2.7.1.23	ko:K00858	ko00760,ko01100,map00760,map01100	R00104	RC00002,RC00078	ko00000,ko00001,ko01000	Involved in the regulation of the intracellular balance of NAD and NADP, and is a key enzyme in the biosynthesis of NADP. Catalyzes specifically the phosphorylation on 2'-hydroxyl of the adenosine moiety of NAD to yield NADP	MSHFKQVVLFSFKSDAKKVAKISEVIESAGVSIIDEVFMSKADLIIVMGGDGTMLHQAKIAYQYNIPILGINDGHTGFLADIEYSNASSVLKAILEGHYFEDYRTVFECMFSGEKHIAINELMLSKSQANRMIRYEVFVDERFMYNQTGDGLIVSTATGSTAYALSAGGQIIHPEVDVMSLVPICPRHLSARPVIIPSSSNVVLNIQKWKGSCTNISIDGKEIEVIESLSNIQIKCSEKKLKLIHPLHYDFYQTLHSKLNWETNS*
ko00770, Panthothenate, B5
	Comchoano-1_130	3.1e-131	pyrK		1.16.1.3,1.18.1.2,1.19.1.1,1.3.1.2,1.3.1.31,1.3.1.34,1.3.5.5,1.5.1.41,1.5.8.1,1.5.8.2	ko:K00207,ko:K00219,ko:K00317,ko:K00528,ko:K02293,ko:K02823,ko:K05368,ko:K10797	ko00240,ko00360,ko00410,ko00680,ko00740,ko00770,ko00860,ko00906,ko00983,ko01100,ko01110,ko01120,ko01200,map00240,map00360,map00410,map00680,map00740,map00770,map00860,map00906,map00983,map01100,map01110,map01120,map01200	M00046,M00097	R00097,R00978,R01415,R01588,R02252,R02511,R04786,R04787,R05705,R07510,R08226,R09652,R09653,R09654,R10159	RC00072,RC00123,RC00126,RC00185,RC00220,RC00556,RC00557,RC00669,RC00732,RC01214,RC01958,RC02245,RC03092,RC03093	ko00000,ko00001,ko00002,ko01000	2 iron, 2 sulfur cluster binding	MATKQQELFFQQSIDVIDDLFLTKTGSTERVSQLRKGSEVDICQLAILLEDFLVDQLMLSDVYAGLQSEIAGSNKVAQFHFKHVKPALRKKINHSETSKPKWADHVNQYIIDSHIDLEAVVNYLNKHSSCEILQWCQWVWVNQISPLCGSDLFTIHKKKDFKSLVEVAPDHEPRTNLQWPGLTEDTNQITKESHYCIYCHHKDNDSCSKGLRYKKDPGQVYQNPLGVNLTGCPLGQKISEMHELRRDGYLIAALAVIMIDNPLCVATGDRICRDCMDACIYQKFDPVNTPCVESDLLQKVLSLPYGPEIYLLLLRWNPIRQQLFKPLQAKGRHVAVVGMGPAGFAMSYYLLMSGVSVLGIDATGLTHSSKDVFDPIYSLDQINGVAPKGFGGVMAYGIT…
	Comchoano-1_487	3.6e-30	nagZ	GO:0000270,GO:0003674,GO:0003824,GO:0004553,GO:0004563,GO:0005575,GO:0005622,GO:0005623,GO:0005737,GO:0005829,GO:0006022,GO:0006807,GO:0008150,GO:0008152,GO:0009254,GO:0009273,GO:0009987,GO:0015929,GO:0016787,GO:0016798,GO:0030203,GO:0042546,GO:0043170,GO:0044085,GO:0044424,GO:0044444,GO:0044464,GO:0071554,GO:0071704,GO:0071840,GO:1901135,GO:1901564	2.7.8.7,3.2.1.21,3.2.1.52	ko:K00997,ko:K01207,ko:K05349	ko00460,ko00500,ko00520,ko00531,ko00770,ko00940,ko01100,ko01110,ko01501,map00460,map00500,map00520,map00531,map00770,map00940,map01100,map01110,map01501	M00628	R00022,R00026,R01625,R02558,R02887,R02985,R03527,R04949,R04998,R05963,R07809,R07810,R10035,R10039,R10040,R10831	RC00002,RC00049,RC00059,RC00171,RC00262,RC00397,RC00451,RC00714,RC00746,RC01248	ko00000,ko00001,ko00002,ko01000	Plays a role in peptidoglycan recycling by cleaving the terminal beta-1,4-linked N-acetylglucosamine (GlcNAc) from peptide-linked peptidoglycan fragments, giving rise to free GlcNAc, anhydro-N-acetylmuramic acid and anhydro-N-acetylmuramic acid-linked peptides	MIWLITCMIKQIVSYVHPPIKPWIIMDIKGLELSTQERWMLKHPWVAGVVLNRTLHYGAVDVTSRAYYEYHQLKSLTEEIKSINPNLILMIDHEGGDIIRFKSTITQPIMKYHPNLSLAYNRGCEVGRCLRDLSIDILLGPVVDEGVEGHAIARRAISADISEITTAASEFIRGVHSSGILTVLKHFPGIGYAEADTHQSAAYDHRDKDAVLASASPFFKLLNKPCWVMTSHVIYSCVDTLPVSLSAKWIDLLRLESVQPVTIITDDLSMRAIKGSLSDTLISAHSAGNDYVICMHQQDPLSNFLK*
	Comchoano-1_570	3.6e-34	cmk	GO:0003674,GO:0003824,GO:0004127,GO:0004592,GO:0005575,GO:0005622,GO:0005623,GO:0005737,GO:0005829,GO:0006082,GO:0006139,GO:0006520,GO:0006573,GO:0006575,GO:0006725,GO:0006732,GO:0006753,GO:0006766,GO:0006767,GO:0006793,GO:0006796,GO:0006807,GO:0008150,GO:0008152,GO:0009058,GO:0009081,GO:0009108,GO:0009110,GO:0009117,GO:0009123,GO:0009165,GO:0009314,GO:0009628,GO:0009987,GO:0010165,GO:0010212,GO:…	1.17.7.4,2.5.1.19,2.7.1.26,2.7.4.25,2.7.7.2,6.3.2.1	ko:K00800,ko:K00945,ko:K02945,ko:K03527,ko:K03977,ko:K11753,ko:K13799	ko00240,ko00400,ko00410,ko00740,ko00770,ko00900,ko01100,ko01110,ko01130,ko01230,ko03010,map00240,map00400,map00410,map00740,map00770,map00900,map01100,map01110,map01130,map01230,map03010	M00022,M00052,M00096,M00119,M00125,M00178	R00158,R00161,R00512,R00549,R01665,R02473,R03460,R05884,R08210	RC00002,RC00017,RC00096,RC00141,RC00350,RC01137,RC01487	br01610,ko00000,ko00001,ko00002,ko01000,ko03009,ko03011	Belongs to the cytidylate kinase family. Type 1 subfamily	MSKDRRSIVVTVDGQSSTGKSSLACALANRLGMNFLGSGSIYRLCAYFMLRGKDLEAIKELLTESLAFKSTQGDMSVWVQGEDLTAKINDAQVTKMASDIAKDVAVRTQLADLQKGFQSGLGLVAEGRDMGTVIFPRATLKLFLTADVAVRAKRRKVQLEQMGLSPDYDQLVMELKARDHQDETRAISPLVPAKDAVFVDTAAHWDENLEQMYQQVLMVLPKQVMPKEVVQIFDQVRQDSMRYAQLGNVSDYERWWKGCSEASSKKFQGEIIGASWLCPIYVRDFIPDPINAHLSILQNTSAVEQAMLSVFIATKPSYERLFYVAALCGQYAVLSNRLLALQDIVG*
	Comchoano-1_942	1e-46	dut	GO:0000166,GO:0000287,GO:0001882,GO:0001884,GO:0002134,GO:0003674,GO:0003824,GO:0004170,GO:0005488,GO:0005575,GO:0005622,GO:0005623,GO:0005737,GO:0005829,GO:0006139,GO:0006220,GO:0006221,GO:0006226,GO:0006244,GO:0006725,GO:0006753,GO:0006793,GO:0006796,GO:0006807,GO:0008150,GO:0008152,GO:0009056,GO:0009058,GO:0009117,GO:0009123,GO:0009124,GO:0009129,GO:0009130,GO:0009141,GO:0009143,GO:0009147,GO:…	3.6.1.23,4.1.1.36,6.3.2.5	ko:K01520,ko:K13038	ko00240,ko00770,ko00983,ko01100,map00240,map00770,map00983,map01100	M00053,M00120	R02100,R03269,R04231,R11896	RC00002,RC00064,RC00090,RC00822	ko00000,ko00001,ko00002,ko01000,ko03400	This enzyme is involved in nucleotide metabolism it produces dUMP, the immediate precursor of thymidine nucleotides and it decreases the intracellular concentration of dUTP so that uracil cannot be incorporated into DNA	MLHNIQIKILDPSIGTKVPVPSYQTTGSAGIDLYACSRQSISLQPNHCILINTGLSIFIKNPQYCGIIAPRSGIGHKKGIVLGNLVGIIDADYQGELKVSCWNRSTETQIINPYDRIAQLLFVPVFRPTLEIVSEYEETERGEGGFGSTGS*
ko00750, Pyridoxine, B6
	Comchoano-1_193	8.4e-34	folA		1.1.1.262,1.5.1.3	ko:K00097,ko:K00287,ko:K18589,ko:K18590	ko00670,ko00750,ko00790,ko01100,ko01523,map00670,map00750,map00790,map01100,map01523	M00124,M00126,M00840	R00936,R00937,R00939,R00940,R02235,R02236,R05681,R05837,R07406,R11765	RC00089,RC00109,RC00110,RC00158,RC00675,RC01475	br01600,ko00000,ko00001,ko00002,ko01000,ko01504	Key enzyme in folate metabolism. Catalyzes an essential reaction for de novo glycine and purine synthesis, and for DNA precursor synthesis	MSEIMPYLSKEIYIITAFDQNKLIGNKNKLPWHLPEDLKHFKNTTDGHPILMGRKTYESIGRKLPNRQNIILSTTLQDPDCIQHIKQINNIKSSMPIFVIGGHHVYKALLPYSSRLYITHIHKCFKGDCYFPSIEWSQWRCIQKTHKPVDDQIQYSRDYCIYERI*
	Comchoano-1_600	2.1e-09	ybeY	GO:0000469,GO:0000478,GO:0003674,GO:0003824,GO:0004518,GO:0004519,GO:0004521,GO:0004540,GO:0005488,GO:0006139,GO:0006355,GO:0006364,GO:0006396,GO:0006412,GO:0006518,GO:0006725,GO:0006807,GO:0006950,GO:0008150,GO:0008152,GO:0009058,GO:0009059,GO:0009266,GO:0009408,GO:0009628,GO:0009889,GO:0009987,GO:0010467,GO:0010468,GO:0010556,GO:0016070,GO:0016072,GO:0016151,GO:0016787,GO:0016788,GO:0016892,GO:…	2.6.99.2,3.5.4.5	ko:K01489,ko:K03474,ko:K03595,ko:K07042	ko00240,ko00750,ko00983,ko01100,map00240,map00750,map00983,map01100	M00124	R01878,R02485,R05838,R08221	RC00074,RC00514,RC01476	ko00000,ko00001,ko00002,ko01000,ko03009,ko03029	Single strand-specific metallo-endoribonuclease involved in late-stage 70S ribosome quality control and in maturation of the 3' terminus of the 16S rRNA	MRNDDNTFKLYDPENTLSALQFDFDHALNITSQRIQAPLNIQLNIIDDPTMMQMNNQMRGKPTATDVLSQPYDKNMGEIFICPSFIKNQGYDLNRIIYLFIHGMLHIAGHTHDHDHDFATMRDHEIHILTQLNQPNPYHEDF*
	Comchoano-1_891	1.2e-11	recO	GO:0008150,GO:0009314,GO:0009628,GO:0050896	2.6.99.2	ko:K03474,ko:K03584	ko00750,ko01100,ko03440,map00750,map01100,map03440	M00124	R05838	RC01476	ko00000,ko00001,ko00002,ko01000,ko03400	Involved in DNA repair and RecF pathway recombination	MYATPGTVSKTCQQLTVGYLIHVRPHNEKTQFIVLFTHQEGLVSLACSTKKVYHPFTRYQISRTGSKRSAKIEATLDAPYLFTHKKLYCALYLNELIYHFCKEKDAHPQLFIYYAESLAQLEQQKIVEPVLRRFEINLLKEAGYELSTTGINQPYCTFSPNNGLMGCMNKAPNAIAVPELQSTLNNYTSSAEGKQFIRNIINLILSKQTKSRLFYEKIN*
ko00780, Biotin, B7
ko00790, Folate, B9
	Comchoano-1_193	8.4e-34	folA		1.1.1.262,1.5.1.3	ko:K00097,ko:K00287,ko:K18589,ko:K18590	ko00670,ko00750,ko00790,ko01100,ko01523,map00670,map00750,map00790,map01100,map01523	M00124,M00126,M00840	R00936,R00937,R00939,R00940,R02235,R02236,R05681,R05837,R07406,R11765	RC00089,RC00109,RC00110,RC00158,RC00675,RC01475	br01600,ko00000,ko00001,ko00002,ko01000,ko01504	Key enzyme in folate metabolism. Catalyzes an essential reaction for de novo glycine and purine synthesis, and for DNA precursor synthesis	MSEIMPYLSKEIYIITAFDQNKLIGNKNKLPWHLPEDLKHFKNTTDGHPILMGRKTYESIGRKLPNRQNIILSTTLQDPDCIQHIKQINNIKSSMPIFVIGGHHVYKALLPYSSRLYITHIHKCFKGDCYFPSIEWSQWRCIQKTHKPVDDQIQYSRDYCIYERI*
ko00860, Cobalamin, B12
	Comchoano-1_130	3.1e-131	pyrK		1.16.1.3,1.18.1.2,1.19.1.1,1.3.1.2,1.3.1.31,1.3.1.34,1.3.5.5,1.5.1.41,1.5.8.1,1.5.8.2	ko:K00207,ko:K00219,ko:K00317,ko:K00528,ko:K02293,ko:K02823,ko:K05368,ko:K10797	ko00240,ko00360,ko00410,ko00680,ko00740,ko00770,ko00860,ko00906,ko00983,ko01100,ko01110,ko01120,ko01200,map00240,map00360,map00410,map00680,map00740,map00770,map00860,map00906,map00983,map01100,map01110,map01120,map01200	M00046,M00097	R00097,R00978,R01415,R01588,R02252,R02511,R04786,R04787,R05705,R07510,R08226,R09652,R09653,R09654,R10159	RC00072,RC00123,RC00126,RC00185,RC00220,RC00556,RC00557,RC00669,RC00732,RC01214,RC01958,RC02245,RC03092,RC03093	ko00000,ko00001,ko00002,ko01000	2 iron, 2 sulfur cluster binding	MATKQQELFFQQSIDVIDDLFLTKTGSTERVSQLRKGSEVDICQLAILLEDFLVDQLMLSDVYAGLQSEIAGSNKVAQFHFKHVKPALRKKINHSETSKPKWADHVNQYIIDSHIDLEAVVNYLNKHSSCEILQWCQWVWVNQISPLCGSDLFTIHKKKDFKSLVEVAPDHEPRTNLQWPGLTEDTNQITKESHYCIYCHHKDNDSCSKGLRYKKDPGQVYQNPLGVNLTGCPLGQKISEMHELRRDGYLIAALAVIMIDNPLCVATGDRICRDCMDACIYQKFDPVNTPCVESDLLQKVLSLPYGPEIYLLLLRWNPIRQQLFKPLQAKGRHVAVVGMGPAGFAMSYYLLMSGVSVLGIDATGLTHSSKDVFDPIYSLDQINGVAPKGFGGVMAYGIT…
	Comchoano-1_622	1.2e-106	gltX	GO:0005575,GO:0005622,GO:0005623,GO:0005737,GO:0044424,GO:0044464	6.1.1.17,6.1.1.24	ko:K01885,ko:K09698	ko00860,ko00970,ko01100,ko01110,ko01120,map00860,map00970,map01100,map01110,map01120	M00121,M00359,M00360	R03651,R05578	RC00055,RC00523	ko00000,ko00001,ko00002,ko01000,ko01007,ko02048,ko03016	Catalyzes the attachment of glutamate to tRNA(Glu) in a two-step reaction glutamate is first activated by ATP to form Glu-AMP and then transferred to the acceptor end of tRNA(Glu)	MSDQVRVRFAPSPTGSLHLGGVRTALYNYLLARHHQGSFVIRVEDTDLSRNIDDAASRQLNDLKWLGLTWDEGPDIGGDYEPYQQSKRLDLYQSYVATLLEQGKAFYCFLSDSELKDLHSHENRQLKSPHRDLTKEEVDQRLKAGAPYVIRFRNDAADKVYTFKDLVHGETRLPANMVGDFVLVRSNGHPVYNFCCAIDDHLMKITHVLRGEEHLSNTLRQLMVYESLDWKTPSFGHLSMILGPNKKKLSKRDDSAALEDFVKSGFLPQALLNYVALLGWSSADATEYLPVEQLIASFGLDRVHKSPAMFDREKLRWINHQHLVRMSAEHMHAALVNQVDAKYGKVDAKWMDLFWTSLSQQFYTLVEVAETIDLFSQGMKMPVLSLEDSEKNVVESFKQ…
	Comchoano-1_869	5e-59	ctaA			ko:K02259,ko:K03110	ko00190,ko00860,ko01100,ko01110,ko02020,ko02024,ko03060,ko03070,ko04714,map00190,map00860,map01100,map01110,map02020,map02024,map03060,map03070,map04714	M00154,M00335	R07412	RC00769	ko00000,ko00001,ko00002,ko02044,ko03029	protein required for cytochrome oxidase assembly	MKQSIYLSLLILALGVVGLGAYTRLKDAGLGCPDWPGCYGYLLYPTTPEAITNANNSYPNTPFVEEKAWPEMYHRYVAGILGLGAIAIAIHQIRHKVRTRSAYALILCVGAQALLGAWTVTMLLHPIVVMSHLLGGFTITSLIFYQLLRQHHQPTRLSQLTLALIIAQIIMGGWTSANYAALVCPNLLTCANQFFPPLNVSAAFFDGWSIGTNYEYGILDYSARVTIHMLHRYLALITSFMLIFTLIKQRRTYKLSESILPISVLCLQLALGIANIKWLLPIHIAVAHNLVALCLLLSWIRYSQLQPISQRLSTPSVH*
	Comchoano-1_870	2.5e-51	ctaB	GO:0003674,GO:0003824,GO:0004311,GO:0004659,GO:0005575,GO:0005623,GO:0005886,GO:0006091,GO:0006725,GO:0006778,GO:0006779,GO:0006783,GO:0006807,GO:0008150,GO:0008152,GO:0008495,GO:0009058,GO:0009987,GO:0015980,GO:0016020,GO:0016740,GO:0016765,GO:0018130,GO:0019438,GO:0033013,GO:0033014,GO:0034641,GO:0042168,GO:0042440,GO:0044237,GO:0044249,GO:0044271,GO:0044464,GO:0045333,GO:0046148,GO:0046483,GO:…	2.5.1.141	ko:K02257	ko00190,ko00860,ko01100,ko01110,ko04714,map00190,map00860,map01100,map01110,map04714	M00154	R07411	RC01786	ko00000,ko00001,ko00002,ko01000,ko01006,ko03029	Converts heme B (protoheme IX) to heme O by substitution of the vinyl group on carbon 2 of heme B porphyrin ring with a hydroxyethyl farnesyl side group	MVRLMLLTALTGMSLTPSIYWDPYTIFFGLLGIGLAASSAGMLNQILEVGLDTQMHRTRSRPLVQQKNLHQHAKQLCFFLALSSAIILISFTNLLTVILTSIAMLGYSWFYTQILKPNTSQNIVIGGLFGAMPPLLGWCALEGSISYQPLILVTIIYTWTPPHFWCLALAKLEDYQRNQIPMLPVIYGTPYTQTHIICYSILLILITQLPYLTQMSGVFYAITANLANIYLMRKMIQVRNSKNPKIYLSGFLASNFYLAALFLIIMIDQCL*
Genes involvedin amino acid biosynthesis pathways (kegg pathways via EggNOG), most are genes also involved in other pathways, as well.
	Comchoano-1_16	1.4e-39	prs	GO:0000287,GO:0003674,GO:0003824,GO:0004749,GO:0005488,GO:0005575,GO:0005622,GO:0005623,GO:0005737,GO:0005829,GO:0006015,GO:0006139,GO:0006163,GO:0006164,GO:0006725,GO:0006753,GO:0006793,GO:0006796,GO:0006807,GO:0008150,GO:0008152,GO:0009058,GO:0009117,GO:0009150,GO:0009152,GO:0009165,GO:0009259,GO:0009260,GO:0009987,GO:0016740,GO:0016772,GO:0016778,GO:0018130,GO:0019438,GO:0019637,GO:0019693,GO:…	2.7.6.1	ko:K00948	ko00030,ko00230,ko01100,ko01110,ko01120,ko01130,ko01200,ko01230,map00030,map00230,map01100,map01110,map01120,map01130,map01200,map01230	M00005	R01049	RC00002,RC00078	ko00000,ko00001,ko00002,ko01000	Involved in the biosynthesis of the central metabolite phospho-alpha-D-ribosyl-1-pyrophosphate (PRPP) via the transfer of pyrophosphoryl group from ATP to 1-hydroxyl of ribose-5-phosphate (Rib-5-P)	MNIYTSRKHSEAVDALCDELGVSSKLLNIKMFGDQEIHVDVQDALTEATVFFYHEYAGDPNRWVMEALLAADAFRRAGANQIHLIAPYLVYSRQDVPDDDQATSYSSPLICRHLSDVYDGLLVVDLHAPQTQGFFQIPVHHVSTSSLVAQHIKQHHNEQSILVAPDLGGSKRVESIQGLVGGSMVVIEKKRSLGQVESMQLIGDVAGKACIIVDDVLVSGESLSRASELLVNHGATSVTAYVTHLLMQTSVTEWLQTTQIDRMYITDTVAHPHFEEQGVSIVPKIAAWVKQKQGGKNDS*
	Comchoano-1_68	4.1e-17	rpe	GO:0003674,GO:0003824,GO:0004750,GO:0005488,GO:0005575,GO:0005622,GO:0005623,GO:0005737,GO:0005829,GO:0005975,GO:0005996,GO:0006081,GO:0006098,GO:0006139,GO:0006725,GO:0006732,GO:0006733,GO:0006739,GO:0006753,GO:0006793,GO:0006796,GO:0006807,GO:0008150,GO:0008152,GO:0009052,GO:0009056,GO:0009117,GO:0009987,GO:0016052,GO:0016853,GO:0016854,GO:0016857,GO:0019321,GO:0019323,GO:0019362,GO:0019637,GO:…	5.1.3.1	ko:K01783	ko00030,ko00040,ko00710,ko01100,ko01110,ko01120,ko01130,ko01200,ko01230,map00030,map00040,map00710,map01100,map01110,map01120,map01130,map01200,map01230	M00004,M00007	R01529	RC00540	ko00000,ko00001,ko00002,ko01000	Belongs to the ribulose-phosphate 3-epimerase family	MNFILPSLLAAPSLNLADCITQLMQLGLKDLHIDCMDFQYTHNFGLNIQNMKDIRSRYPECTLDVHLMTKPTSKALLNQLIEIGIKNISVHWNTLDTATQQWLIKQPIDLRIALSPDESIPSNCPTQRLLILCVNPGFSHQALQVSMLEKAKQAKQQGFDVMLDGGINLDNIEKVLKVNPDHIVMGGGLLKHSPEQQKSILSKIKDLRG*
	Comchoano-1_72	8e-101	metK	GO:0000096,GO:0000166,GO:0000287,GO:0003674,GO:0003824,GO:0004478,GO:0005488,GO:0005515,GO:0005524,GO:0005575,GO:0005622,GO:0005623,GO:0005737,GO:0005829,GO:0006082,GO:0006139,GO:0006520,GO:0006534,GO:0006555,GO:0006556,GO:0006575,GO:0006725,GO:0006732,GO:0006790,GO:0006807,GO:0008144,GO:0008150,GO:0008152,GO:0009058,GO:0009066,GO:0009069,GO:0009108,GO:0009116,GO:0009119,GO:0009987,GO:0016740,GO:…	2.5.1.6	ko:K00789	ko00270,ko01100,ko01110,ko01230,map00270,map01100,map01110,map01230	M00034,M00035,M00368,M00609	R00177,R04771	RC00021,RC01211	ko00000,ko00001,ko00002,ko01000	Catalyzes the formation of S-adenosylmethionine (AdoMet) from methionine and ATP. The overall synthetic reaction is composed of two sequential steps, AdoMet formation and the subsequent tripolyphosphate hydrolysis which occurs prior to release of AdoMet from the enzyme	MTSESVSDGHPDKIADQISDAVLDQALMLDKHARVACETIIKGKWIGLAGELTASSDINYADAVCSVLSEVYNRKVCASELELLIHMGLQSKEIAHGVDHYRDARIGAGDQGVMFGYACNENNLFMPYSVVLSHQLMQQQKRVRQSNPMLGADAKAQVTMAYTGNQPSYVDTVLISTQHVAEFSLSDLRALVQNEILDPIIPKDLITEETRFVINPAGSFIEGGPDADCGLTGRKIIVDTYGGVGHHGGGAFSGKDATKVDRTGAYMARYVAKHIVAADLAERCEVQLAYAIGKSRPVAVSINTFGTFKIPESMILSKVESIFDFSTEAMIVALELNQPIFRQVAAFGHFGRSDLDLPWERLDRMERF*
	Comchoano-1_238	7.7e-33	asd		1.2.1.11	ko:K00133	ko00260,ko00261,ko00270,ko00300,ko01100,ko01110,ko01120,ko01130,ko01210,ko01230,map00260,map00261,map00270,map00300,map01100,map01110,map01120,map01130,map01210,map01230	M00016,M00017,M00018,M00033,M00525,M00526,M00527	R02291	RC00684	ko00000,ko00001,ko00002,ko01000	Catalyzes the NADPH-dependent formation of L-aspartate- semialdehyde (L-ASA) by the reductive dephosphorylation of L- aspartyl-4-phosphate	MDKVLVLGATGLVGRTCIEILQNYAVRVDAAASDRSENQVLIVNNQAFVVKGVSHLNYSDYDVVFLCVSASVAKSQYKRLISSDCLVIDNSSAFRMHGNIPLVVASLNLNQGVNKQWIASPNCVVTPLVMVLSVIQKVGSLSAVFVATYQSLSGAGQAALNSQGDYSNRVIPFIGDVDKDTNRCSEEVKIINEVKRLTQVSIEVMTVRVPVNYGHSMVLHAQLPDTINFEQLVELFKDCPYITLHTESAFDLSVVRKSMSVHIGRIVVNESNQCTIWFAADNLYLGAAGNMCDILKQLCEMKVEEK*
	Comchoano-1_247	6e-30	tpiA	GO:0003674,GO:0003824,GO:0004807,GO:0005575,GO:0005622,GO:0005623,GO:0005737,GO:0005829,GO:0005975,GO:0005996,GO:0006006,GO:0006066,GO:0006071,GO:0006081,GO:0006082,GO:0006090,GO:0006091,GO:0006094,GO:0006096,GO:0006139,GO:0006163,GO:0006164,GO:0006165,GO:0006725,GO:0006732,GO:0006733,GO:0006753,GO:0006754,GO:0006757,GO:0006793,GO:0006796,GO:0006807,GO:0008150,GO:0008152,GO:0009056,GO:0009058,GO:…	5.3.1.1	ko:K01803	ko00010,ko00051,ko00562,ko00710,ko01100,ko01110,ko01120,ko01130,ko01200,ko01230,map00010,map00051,map00562,map00710,map01100,map01110,map01120,map01130,map01200,map01230	M00001,M00002,M00003	R01015	RC00423	ko00000,ko00001,ko00002,ko01000,ko04147	Involved in the gluconeogenesis. Catalyzes stereospecifically the conversion of dihydroxyacetone phosphate (DHAP) to D-glyceraldehyde-3-phosphate (G3P)	MTSNVHLVANLKMNAVKPLLSQYQELPDVSMDLLVPYPYLIYAQELLRDTSIIVGAQNMSVHEQGAYTGQVSGAILNDIGVRTVMIGHQEVSDSLEERREKLVLASRLGMRIIYCVGTQGDQLSELDEQIDCLTGSEEVLVAYEPASAIGSGVCADYELIKTQVAAIRKRLAASFSGKSEPIKVMYGGSVNNKNCLEIVKKSNVDGLLVGGVSLNFELMLEVIRLCKQYS*
	Comchoano-1_280	2.6e-15	rpsF	GO:0003674,GO:0003676,GO:0003723,GO:0003729,GO:0003735,GO:0005198,GO:0005488,GO:0005575,GO:0005622,GO:0005623,GO:0005737,GO:0005829,GO:0005840,GO:0006412,GO:0006518,GO:0006807,GO:0008150,GO:0008152,GO:0009058,GO:0009059,GO:0009987,GO:0010467,GO:0015935,GO:0019538,GO:0019843,GO:0022626,GO:0022627,GO:0032991,GO:0034641,GO:0034645,GO:0043043,GO:0043170,GO:0043226,GO:0043228,GO:0043229,GO:0043232,GO:…	4.3.1.19	ko:K01754,ko:K02990	ko00260,ko00290,ko01100,ko01110,ko01130,ko01200,ko01230,ko03010,map00260,map00290,map01100,map01110,map01130,map01200,map01230,map03010	M00178,M00570	R00220,R00996	RC00418,RC02600	br01610,ko00000,ko00001,ko00002,ko01000,ko03011,ko03029	Binds together with S18 to 16S ribosomal RNA	MVDKKVYEMVLIIDPAQSEQADEILSRYSQLVDEHAGKLIRAENWGRKKLAYAIKRQFKGHYLYLNFQSSHALIELIRNNYLKHNDAVLRHWIAGVDSPVAVQSPLYVESENDKEARVPDDHPERVNWKNVRLLRDSIMETCRILPRRTTGLSSKEQRVLTRSIKVARFLALIPYCDRHKHSI*
	Comchoano-1_319	1.2e-113	aspB	GO:0003674,GO:0003824,GO:0008483,GO:0016740,GO:0016769,GO:0047297	2.6.1.1,2.6.1.14	ko:K00812,ko:K22457	ko00220,ko00250,ko00270,ko00330,ko00350,ko00360,ko00400,ko00401,ko00950,ko00960,ko01100,ko01110,ko01130,ko01210,ko01230,map00220,map00250,map00270,map00330,map00350,map00360,map00400,map00401,map00950,map00960,map01100,map01110,map01130,map01210,map01230	R00355,R00694,R00734,R00896,R01346,R02433,R02619,R05052	RC00006,RC00025	ko00000,ko00001,ko01000,ko01007	PFAM Aminotransferase, class I	MNIKFSKRSELRPSPIFSQSSKVTRMREAGQDIISLALGETDDFDTPLHIKAAAIEAIDSGKTKYTPVDGIAKLKQAICQKLLQENDLEYNPYEVIVSTGAKQSIHNAMMCLLDKGDEVILTAPYWPSYYDNIVLTGAKPVIIKTSLEKKFKLLPEQLEAAITKNTRIVIINSPNNPSGQIYSASELKKLSKILLKHPQILIITDDIYEHIKWSETEFSNILNVCPSLKERTLIINGISKSFAMTGWRMGYAAGPIDLIQKMKSFQSQATSCPCSITQYAALEALDGNLSTIDKMVQTFQKRHNFMFEFLTNLEGCEVQPAQGAYYLFPKVTEIIKRLELKSDLELVDLILEKAGVSVLPGSVFGVEGHLRISFVSSDDRLKEAIKRINEVIHPTESTE…
	Comchoano-1_394	9.4e-88	gltA	GO:0003674,GO:0005488,GO:0005515,GO:0005575,GO:0005622,GO:0005623,GO:0005737,GO:0005829,GO:0042802,GO:0044424,GO:0044444,GO:0044464	2.3.3.1	ko:K01647	ko00020,ko00630,ko01100,ko01110,ko01120,ko01130,ko01200,ko01210,ko01230,map00020,map00630,map01100,map01110,map01120,map01130,map01200,map01210,map01230	M00009,M00010,M00012,M00740	R00351	RC00004,RC00067	br01601,ko00000,ko00001,ko00002,ko01000	Belongs to the citrate synthase family	MSEMTQVAAKLTIPVNNNPEKPHQEYELELSEDSYGNLFIDADSINQLGNTRILFKDTKGMRNTAADESKISYIKPSGNNDNGVPQGILLYRGFDVKQLATHSTFLESSYLILNGEPPSKEEFKQFSDELKANRIIDKQTEEVINQFDRQTHATTIMSAALASLAARYEDKYNMASDEDRQELAIRMIAKMPTITAHILKHQQDQRTVSPDEELGHAANFLHMLFSTQAKKVVSDPKHIKVLDMILTLHAEHSFAASTFVARTVASCGTSTISCIIAALTALSGPLHGGANEEVVRMLEGITSDEIPDIINRAKDPSDPFKLFGFGHRIYNAMDPRAVVLRELTMNIIKESHEEKPSDILKTAILLEEAALKDEYFINRKLFPNVDFYSGLAMMTLGIP…
	Comchoano-1_444	2.9e-45	dapA	GO:0003674,GO:0003824,GO:0005488,GO:0005515,GO:0005575,GO:0005622,GO:0005623,GO:0005737,GO:0005829,GO:0006082,GO:0006520,GO:0006553,GO:0006807,GO:0008150,GO:0008152,GO:0008652,GO:0008840,GO:0009058,GO:0009066,GO:0009067,GO:0009085,GO:0009089,GO:0009987,GO:0016053,GO:0016829,GO:0016835,GO:0016836,GO:0019752,GO:0019877,GO:0042802,GO:0043436,GO:0043648,GO:0043650,GO:0044237,GO:0044238,GO:0044249,GO:…	2.5.1.72,4.3.3.7	ko:K01714,ko:K03517	ko00261,ko00300,ko00760,ko01100,ko01110,ko01120,ko01130,ko01230,map00261,map00300,map00760,map01100,map01110,map01120,map01130,map01230	M00016,M00115,M00525,M00526,M00527	R04292,R10147	RC01119,RC03062,RC03063	ko00000,ko00001,ko00002,ko01000	Catalyzes the condensation of (S)-aspartate-beta- semialdehyde (S)-ASA and pyruvate to 4-hydroxy- tetrahydrodipicolinate (HTPA)	MDDGPASIVALVTPLNYDHEVDLLALKRILDLHVASGTEGIVLFGSTGEGVLLSAKDRQEIFSYIFEEYHLSIPVWVACSHPCVSSVLSLIAETREFPIEGVMVACPMYIKPSQSGLIQYFSMIADQAHVPVMLYNIPSRTGCSLLPETVMILAQHNNISGIKDVEISEERMHAYHSIVKDFHVYSGDDQQVITCLHNGGRGIISVSGNIVPKLLKQLCESNQQGEHHIAYLIEKKLSPLNEILARNNNPSAIKWLMAEQGWLVNILKPPLSTISLDEQEGLASVFSSYEEYT*
	Comchoano-1_488	8.9e-20	dapB	GO:0000166,GO:0003674,GO:0003824,GO:0005488,GO:0005575,GO:0005618,GO:0005622,GO:0005623,GO:0005737,GO:0005829,GO:0005886,GO:0006082,GO:0006520,GO:0006553,GO:0006807,GO:0008150,GO:0008152,GO:0008652,GO:0008839,GO:0009058,GO:0009066,GO:0009067,GO:0009085,GO:0009089,GO:0009987,GO:0016020,GO:0016053,GO:0016491,GO:0016627,GO:0016628,GO:0019752,GO:0019877,GO:0030312,GO:0036094,GO:0043167,GO:0043168,GO:…	1.17.1.8	ko:K00215	ko00261,ko00300,ko01100,ko01110,ko01120,ko01130,ko01230,map00261,map00300,map01100,map01110,map01120,map01130,map01230	M00016,M00525,M00526,M00527	R04198,R04199	RC00478	ko00000,ko00001,ko00002,ko01000	Catalyzes the conversion of 4-hydroxy- tetrahydrodipicolinate (HTPA) to tetrahydrodipicolinate	MLPYHKILVSGARGRLGSVICTRLSADYQIIEHVRGLDLSTVIALHQPDLIIDVTSHINILAHIAIYQRHAIPVIIGTSGISPVDARLVCEATPFPLLIVPNFSMGFKTLIQQAVILSSQYKVSKIIETHHNQKKDSPSGSSLFLADRLDTTIESIRVPRYIAKHEIQFCMEGSLITISHEVTDKSSFIPGILHAIEYISSKPSAQIYYPGS*
	Comchoano-1_489	7.6e-25	lysC	GO:0003674,GO:0003824,GO:0004072,GO:0005575,GO:0005622,GO:0005623,GO:0005737,GO:0006082,GO:0006520,GO:0006553,GO:0006793,GO:0006796,GO:0006807,GO:0008150,GO:0008152,GO:0008652,GO:0009058,GO:0009066,GO:0009067,GO:0009085,GO:0009089,GO:0009507,GO:0009532,GO:0009536,GO:0009570,GO:0009987,GO:0016053,GO:0016301,GO:0016310,GO:0016740,GO:0016772,GO:0016774,GO:0019202,GO:0019752,GO:0043226,GO:0043227,GO:…	1.1.1.3,2.7.2.4	ko:K00928,ko:K12524	ko00260,ko00261,ko00270,ko00300,ko01100,ko01110,ko01120,ko01130,ko01210,ko01230,map00260,map00261,map00270,map00300,map01100,map01110,map01120,map01130,map01210,map01230	M00016,M00017,M00018,M00033,M00525,M00526,M00527	R00480,R01773,R01775	RC00002,RC00043,RC00087	ko00000,ko00001,ko00002,ko01000	ACT domain	MGKVKKYGGSSLITADQVSCIASNIEAGDVVVLSAPYGRTDELYQRFRHFSSSEARNRALAVGELESCYAMQLALAERSVKSEIMSFDNMGLVANQLHGGCVVKAQPDKIKENVANGIVSIVPGFQAKTETNQLAILSRGGSDETAVHLAIALQLACYIYSDVTHIYDSDMNNLECITYQSLLQLLDGQRPMNKRAVEVAQQYNHPIYFGHWRQSEPGTYIGPKAHAALS*
	Comchoano-1_554	4.4e-140	icd	GO:0003674,GO:0003824,GO:0004448,GO:0004450,GO:0005575,GO:0005622,GO:0005623,GO:0005737,GO:0005829,GO:0006091,GO:0006950,GO:0006979,GO:0008150,GO:0008152,GO:0009987,GO:0016491,GO:0016614,GO:0016616,GO:0022900,GO:0044237,GO:0044424,GO:0044444,GO:0044464,GO:0050896,GO:0055114	1.1.1.42	ko:K00031	ko00020,ko00480,ko00720,ko01100,ko01110,ko01120,ko01130,ko01200,ko01210,ko01230,ko04146,map00020,map00480,map00720,map01100,map01110,map01120,map01130,map01200,map01210,map01230,map04146	M00009,M00010,M00173,M00740	R00267,R00268,R01899	RC00001,RC00084,RC00114,RC00626,RC02801	br01601,ko00000,ko00001,ko00002,ko01000	Isocitrate dehydrogenase	MNERSSSNSQYINVQSSLAVPSEPVVAYITGDGIGSDITPVMIEVVNAACKKAYGEQRKIDWQEVYAGQKAFDLTGEWLPKDTLDAIQRAHIAIKGPLATPIGGGIRSLNVALRHQLKLNTCMRPVRYFDGVPSPLKKPESVDIVVFRENSEDIYSGIEFKAGDALCEKLISDLKTVYSVSNIHYPKQSGLGVKVISEPASKALVRRAIQFAIDQNRKKVALVHKGNIMKYTEGAFCHWGYEVVVDEFGGEKVGGFYEIENPHTQEIIQVEDIIADACFQHVLLRPESFDVIATMNLNGDYLSDALAAQVGGIGIAPGANIGDTCALFEATHGTAPKHAGKNKANPSSLILSAEMMLRHMGWTEAADYVLQGVENAINDKQLTYDFARFYEGVDPISTS…
	Comchoano-1_570	3.6e-34	cmk	GO:0003674,GO:0003824,GO:0004127,GO:0004592,GO:0005575,GO:0005622,GO:0005623,GO:0005737,GO:0005829,GO:0006082,GO:0006139,GO:0006520,GO:0006573,GO:0006575,GO:0006725,GO:0006732,GO:0006753,GO:0006766,GO:0006767,GO:0006793,GO:0006796,GO:0006807,GO:0008150,GO:0008152,GO:0009058,GO:0009081,GO:0009108,GO:0009110,GO:0009117,GO:0009123,GO:0009165,GO:0009314,GO:0009628,GO:0009987,GO:0010165,GO:0010212,GO:…	1.17.7.4,2.5.1.19,2.7.1.26,2.7.4.25,2.7.7.2,6.3.2.1	ko:K00800,ko:K00945,ko:K02945,ko:K03527,ko:K03977,ko:K11753,ko:K13799	ko00240,ko00400,ko00410,ko00740,ko00770,ko00900,ko01100,ko01110,ko01130,ko01230,ko03010,map00240,map00400,map00410,map00740,map00770,map00900,map01100,map01110,map01130,map01230,map03010	M00022,M00052,M00096,M00119,M00125,M00178	R00158,R00161,R00512,R00549,R01665,R02473,R03460,R05884,R08210	RC00002,RC00017,RC00096,RC00141,RC00350,RC01137,RC01487	br01610,ko00000,ko00001,ko00002,ko01000,ko03009,ko03011	Belongs to the cytidylate kinase family. Type 1 subfamily	MSKDRRSIVVTVDGQSSTGKSSLACALANRLGMNFLGSGSIYRLCAYFMLRGKDLEAIKELLTESLAFKSTQGDMSVWVQGEDLTAKINDAQVTKMASDIAKDVAVRTQLADLQKGFQSGLGLVAEGRDMGTVIFPRATLKLFLTADVAVRAKRRKVQLEQMGLSPDYDQLVMELKARDHQDETRAISPLVPAKDAVFVDTAAHWDENLEQMYQQVLMVLPKQVMPKEVVQIFDQVRQDSMRYAQLGNVSDYERWWKGCSEASSKKFQGEIIGASWLCPIYVRDFIPDPINAHLSILQNTSAVEQAMLSVFIATKPSYERLFYVAALCGQYAVLSNRLLALQDIVG*
	Comchoano-1_599	1.9e-60	dapE	GO:0003674,GO:0003824,GO:0005488,GO:0005515,GO:0005575,GO:0005622,GO:0005623,GO:0005737,GO:0005829,GO:0006082,GO:0006520,GO:0006553,GO:0006807,GO:0008150,GO:0008152,GO:0008270,GO:0008652,GO:0009014,GO:0009058,GO:0009066,GO:0009067,GO:0009085,GO:0009089,GO:0009987,GO:0016053,GO:0016787,GO:0016810,GO:0016811,GO:0019752,GO:0032153,GO:0042802,GO:0043167,GO:0043169,GO:0043436,GO:0043648,GO:0044237,GO:…	3.5.1.18	ko:K01439	ko00300,ko01100,ko01120,ko01230,map00300,map01100,map01120,map01230	M00016	R02734	RC00064,RC00090	ko00000,ko00001,ko00002,ko01000	Catalyzes the hydrolysis of N-succinyl-L,L- diaminopimelic acid (SDAP), forming succinate and LL-2,6- diaminoheptanedioate (DAP), an intermediate involved in the bacterial biosynthesis of lysine and meso-diaminopimelic acid, an essential component of bacterial cell walls	MIHEYALLKQLITKPSITPDDSGCQSIIRQFLDFQSFDLSVNNTQNTLILTPTHGPLLLFLGHTDVVAPGSLEQWDYPPFELTKKKNKLYGRGMVDMKGALWAWCSAMKRTPTSNIQLGMLITSDEEGSGTNGIKAVIPRMKELNMLPKWVLVGEPTSKENFGDCFKNGRRGSAHFYWTIDGKQGHIAYPTHAKNPSNALQSALACIEKINHTLPANNRIEIYSINTSSHIENVIPQSITLKFNIRFTHNEIIQEVSEQLKEMPFTLECQIRAHPYQSKYGTFTDLLIHSIQDTLNTTPTPCVLGGTSDGRWLADLCPEIVEFGLKNKTAHQCNEHCTVQELHDLELIYHQLIKKTDQINSEKNLKHTITKNKTHEVPI*
	Comchoano-1_649	1.3e-77	pfp		2.7.1.11,2.7.1.90	ko:K00850,ko:K21071	ko00010,ko00030,ko00051,ko00052,ko00680,ko01100,ko01110,ko01120,ko01130,ko01200,ko01230,ko03018,ko04152,ko05230,map00010,map00030,map00051,map00052,map00680,map01100,map01110,map01120,map01130,map01200,map01230,map03018,map04152,map05230	M00001,M00345	R00756,R00764,R02073,R03236,R03237,R03238,R03239,R04779	RC00002,RC00017	ko00000,ko00001,ko00002,ko01000,ko01009,ko03019	Catalyzes the phosphorylation of D-fructose 6-phosphate, the first committing step of glycolysis. Uses inorganic phosphate (PPi) as phosphoryl donor instead of ATP like common ATP-dependent phosphofructokinases (ATP-PFKs), which renders the reaction reversible, and can thus function both in glycolysis and gluconeogenesis. Consistently, PPi-PFK can replace the enzymes of both the forward (ATP-PFK)…	MSAAQGNILFSHSGGVSCLVNIVASTLHNHKDKQKLFICRNGISGLKAHQWHLSDDFTHWQQIAQSPASAFGSSRVYVPNVTDNALFYEQLFTQFKKDNITTFLCNGGNQSQNIVRRIHQAAKALNFPLTCIGIPKTIDNDILQTDTCIGFGSAAKYTAISMLEASLDLQSMCHSASQVVIYQAMGRNSGWLAAASKLASLISPNTPHMVLVPEADIQQTNILNYADDILTKYNHLTICIAEGVSLGGDSNLPPGYQLNQLIENHLNTQNHVVIPDYLQRSARHIASTTDIDQARQLTLEALKLAKLGYSDIMTTIVREKDTPYLWSVGHIELEKVAGYEKKLPSHFIEENQMNVNDTCIDFLKPLIQGEAYPTYLNGMPNYYPMKLWS*
	Comchoano-1_729	1.6e-53	dapD	GO:0003674,GO:0003824,GO:0005575,GO:0005622,GO:0005623,GO:0005737,GO:0005829,GO:0006082,GO:0006520,GO:0006553,GO:0006807,GO:0008150,GO:0008152,GO:0008652,GO:0008666,GO:0009058,GO:0009066,GO:0009067,GO:0009085,GO:0009987,GO:0016053,GO:0016410,GO:0016740,GO:0016746,GO:0016747,GO:0016748,GO:0016749,GO:0019752,GO:0019877,GO:0043436,GO:0043648,GO:0043650,GO:0044237,GO:0044238,GO:0044249,GO:0044281,GO:…	2.3.1.117,2.3.1.89	ko:K00674,ko:K05822	ko00300,ko01100,ko01110,ko01120,ko01230,map00300,map01100,map01110,map01120,map01230	M00016,M00525	R04364,R04365	RC00004,RC01136	ko00000,ko00001,ko00002,ko01000	Belongs to the transferase hexapeptide repeat family	MDKKSSQCLIIYDLMLEKKEIDSAQFSILKSIINDLDTGTIRICAYEKGQWTTNEWVKKAIIAYIHYAKPDRLTEYSNTYRDHSIYKYSKTPIPDTIRIVPPAHIRFGAYIGKRTVIMPSFINIGCYVDDGSMIDSFASLGSGAQIGKNVHISAGTGIGGVLEPLQALPTIIEDNCFIGGRSEISEGVIVRSGAVVASGVFLTQSTRIYNRMTGETSYGEIPPNAVVIPGTLPTPNETYQASAAIIVKYADEKTRSKTTINDLLRPHI*
	Comchoano-1_733	1.5e-132	glyA	GO:0005575,GO:0005622,GO:0005623,GO:0005737,GO:0044424,GO:0044464	2.1.2.1	ko:K00600	ko00260,ko00460,ko00630,ko00670,ko00680,ko01100,ko01110,ko01120,ko01130,ko01200,ko01230,ko01523,map00260,map00460,map00630,map00670,map00680,map01100,map01110,map01120,map01130,map01200,map01230,map01523	M00140,M00141,M00346,M00532	R00945,R09099	RC00022,RC00112,RC01583,RC02958	ko00000,ko00001,ko00002,ko01000	Catalyzes the reversible interconversion of serine and glycine with tetrahydrofolate (THF) serving as the one-carbon carrier. This reaction serves as the major source of one-carbon groups required for the biosynthesis of purines, thymidylate, methionine, and other important biomolecules. Also exhibits THF- independent aldolase activity toward beta-hydroxyamino acids, producing glycine and aldehyd…	MNDQAIERLLKAEYSRQQSQAVLIASENYASSDVLRAQGSVLTNKYAEGYPGKRYYAGCRYVDEVEILAIQRLKELYDAGYANVQPHSGSDANMAVFHALLKPGDVILGMALDAGGHLTHGHKASVSGKLYQSYAYGLDEQGLVDYDSVVELAEKHKPKLIIAGFSAYSQVLDWARFSEIAKSCGAYLLADMAHVSGLVASGHYPSPLPYADLVTSTTHKTLRGPRGGMILAREASEVTRKVDRSVFPGLQGGPLMHVIAAKAVCFYEALQPEFKTYQQHVVLNAKAMAEVFSKAGLSVVSGSTECHIILLSLQGLDYNGHQAQTLLEEADIIVNKNAIPNDPLPPQKTSGIRLGTSALTTMGMVENQAKQLATWIVKLLSNQTDVQSVKQYVGALMKE…
	Comchoano-1_825	2.8e-266	acnA	GO:0003674,GO:0003676,GO:0003723,GO:0003729,GO:0003730,GO:0003824,GO:0003994,GO:0005488,GO:0005506,GO:0005575,GO:0005622,GO:0005623,GO:0005737,GO:0005829,GO:0005975,GO:0006081,GO:0006082,GO:0006091,GO:0006097,GO:0006099,GO:0006101,GO:0006629,GO:0006631,GO:0006950,GO:0006979,GO:0008150,GO:0008152,GO:0009060,GO:0009061,GO:0009987,GO:0015980,GO:0016829,GO:0016835,GO:0016836,GO:0016999,GO:0017144,GO:…	4.2.1.3	ko:K01681	ko00020,ko00630,ko00720,ko01100,ko01110,ko01120,ko01130,ko01200,ko01210,ko01230,map00020,map00630,map00720,map01100,map01110,map01120,map01130,map01200,map01210,map01230	M00009,M00010,M00012,M00173,M00740	R01324,R01325,R01900	RC00497,RC00498,RC00618	br01601,ko00000,ko00001,ko00002,ko01000	Catalyzes the isomerization of citrate to isocitrate via cis-aconitate	MVQGRISVDDNTYHVIDISQIAYWSRLPYSLKILLENACRNQLSEQDAIVDAFKQWVQGEGSPMVNYYPGRVLMQDLTGVPALVDLAAMRDACKAMGHDPSSVNPLCRVDLVADHSVTVNHYGQPDALEKNTSEEVVNNEQRYSFLKWAQSAFDGVRIVPPGKGICHQVNLEYLATVVENNKGWLYPDTLVGLDSHTTMINGISVLGWGVGGIEAEAAMLGQPIRMVIPEVLGIELKGALRDGVTATDMVLSMTQFLRGMNVVGKFVEFYGEGLEQLDLAERATIANMAPEYGATSAFFPCDQKTLDYLNLTGRDPKHIGLVEVYLKEMQLFYDNNHAVEYSQTAVFDLSEIYPCIAGPKRPEQLVLLPNVPDTLVLNNGASREQLSDGSVVIAAITSC…
	Comchoano-1_901	2.6e-43	rpiA	GO:0003674,GO:0003824,GO:0004751,GO:0005575,GO:0005622,GO:0005623,GO:0005737,GO:0005829,GO:0005975,GO:0005996,GO:0006014,GO:0006081,GO:0006098,GO:0006139,GO:0006725,GO:0006732,GO:0006733,GO:0006739,GO:0006753,GO:0006793,GO:0006796,GO:0006807,GO:0008150,GO:0008152,GO:0009052,GO:0009117,GO:0009987,GO:0016853,GO:0016860,GO:0016861,GO:0019321,GO:0019362,GO:0019637,GO:0019682,GO:0019693,GO:0034641,GO:…	5.3.1.6	ko:K01807	ko00030,ko00710,ko01100,ko01110,ko01120,ko01130,ko01200,ko01230,map00030,map00710,map01100,map01110,map01120,map01130,map01200,map01230	M00004,M00007,M00165,M00167,M00580	R01056	RC00434	ko00000,ko00001,ko00002,ko01000	Catalyzes the reversible conversion of ribose-5- phosphate to ribulose 5-phosphate	MEGKRQAVNGFLSWLQPVEVLGIGTGTTVDLLIDQLEEGVAQYIVSSSHRTTKRLQERGFNVVELNEVGRIDVYVDGADQVLPSGVSIKGGGGAHTMEKCLAHASDNFVGIVDASKCVELLDFPVAIEVLEAARSSAARVLAAQYGTPVYREGYLTDAHNVILDLHGASLLDPELVESRLNSIPGVIDNGVFSIRRFDHLFVGSKSGFEMINY*
	Comchoano-1_906	2.3e-18	pgk	GO:0003674,GO:0003824,GO:0004618,GO:0005575,GO:0005622,GO:0005623,GO:0005737,GO:0005829,GO:0005975,GO:0006082,GO:0006090,GO:0006091,GO:0006096,GO:0006139,GO:0006163,GO:0006164,GO:0006165,GO:0006725,GO:0006732,GO:0006733,GO:0006753,GO:0006754,GO:0006757,GO:0006793,GO:0006796,GO:0006807,GO:0008150,GO:0008152,GO:0009056,GO:0009058,GO:0009108,GO:0009117,GO:0009123,GO:0009124,GO:0009126,GO:0009127,GO:…	2.7.2.3,5.3.1.1	ko:K00927,ko:K01803	ko00010,ko00051,ko00562,ko00710,ko01100,ko01110,ko01120,ko01130,ko01200,ko01230,map00010,map00051,map00562,map00710,map01100,map01110,map01120,map01130,map01200,map01230	M00001,M00002,M00003,M00165,M00166,M00308,M00552	R01015,R01512	RC00002,RC00043,RC00423	ko00000,ko00001,ko00002,ko01000,ko04147	Belongs to the phosphoglycerate kinase family	MNGPQGLKGLTKKSVLIRSDLIWLGLSKMELKRHGTFRHCIETIQVLLSQGCSVRVLFAIGNPFLPNSSVCMRTVCQALATALECPVDYVPVSELAKKELKLGSIQLTDDACISEGEKNVSQRLVQQWLQKIDAIVLVSLNNWDTHYASTKGLKNSGVPLYLGKSLQSFDYWIKTLPGKKIGLLLGGSQVASQLDLAKGLSSNLAYVGLGHVFLSACFSEHVFDALFDQSVVDALNQLSLDKKNVLYPYEVVVYDEALCRSRICVIHDIGPNEQVKDICLRTVDQIIDRIKEDVDVVICAGVLGQYSDPRFARGTDLVLQALAQSKSETVLVGKDIISAAVLLGLSDQFDYLIEGTEVERALISGVVSEDSCVI*
	Comchoano-1_907	3.4e-144	tkt		2.2.1.1	ko:K00615	ko00030,ko00710,ko01051,ko01100,ko01110,ko01120,ko01130,ko01200,ko01230,map00030,map00710,map01051,map01100,map01110,map01120,map01130,map01200,map01230	M00004,M00007,M00165,M00167	R01067,R01641,R01830,R06590	RC00032,RC00226,RC00571,RC01560	ko00000,ko00001,ko00002,ko01000	Catalyzes the transfer of a two-carbon ketol group from a ketose donor to an aldose acceptor, via a covalent intermediate with the cofactor thiamine pyrophosphate	MKHIDMDQQLADCLRFLSVDAINCANSGHPGMPLGMADVMTVLFREVLRHEPTVPNWSERDRVVLSNGHGSMLLYSALYLSGYQWDIDDLKRFRQYGSPACGHPEYDIERGVEATTGPLGQGLGMAVGMAAANWMRFEKDKDRPKVFCFVGDGCLMEGISHEACSLAPHLFSRGLIVLWDDNGISIDGSVDHCAERSVCQRFESYGFQVIQAVDAHNFAEIRAAFNQAVDADKPCLIQFKSVIGKGCESVEGSAKAHGQPLSQEALDQMRKDRQWPHLPFEIPDELRAAWDMRLRYANAKNKVDIAETIAGFDYTLLDQYAQDTLATRKASSLIINTYLKDQTGIVGGSADLAASNLTLIKQSETLNHSRVGAKNIAYGVREFAMFAIANGLSLSGYIP…
	Comchoano-1_920	3.4e-09	dapF	GO:0003674,GO:0003824,GO:0005575,GO:0005622,GO:0005623,GO:0005737,GO:0005829,GO:0006082,GO:0006520,GO:0006553,GO:0006807,GO:0008150,GO:0008152,GO:0008652,GO:0008837,GO:0009058,GO:0009066,GO:0009067,GO:0009085,GO:0009089,GO:0009987,GO:0016053,GO:0016853,GO:0016854,GO:0016855,GO:0019752,GO:0036361,GO:0043436,GO:0043648,GO:0044237,GO:0044238,GO:0044249,GO:0044281,GO:0044283,GO:0044424,GO:0044444,GO:…	5.1.1.7	ko:K01778	ko00300,ko01100,ko01110,ko01120,ko01130,ko01230,map00300,map01100,map01110,map01120,map01130,map01230	M00016,M00525,M00527	R02735	RC00302	ko00000,ko00001,ko00002,ko01000	Catalyzes the stereoinversion of LL-2,6- diaminoheptanedioate (L,L-DAP) to meso-diaminoheptanedioate (meso- DAP), a precursor of L-lysine and an essential component of the bacterial peptidoglycan	MIHLYSALGNIIVLFPALPPLKKHTAIIKALLSKAYFDQIIYYERTNKQCNTIIQNRDGSYAQQCGNGLRALAHHLRQPRLDIVINNNAYLALQEDGCYWVDMGAPSFVKQLNDLFEVSLGNNHIISLSPTREDLIKQWSQTHNISFVQQVTQNTFKIKTYERGCGWTACCASASTAASIALYKLSPQHIWHALHDEGTLNIHKQNRQWLQTGPVEHQKIICRTEDI*
	Comchoano-1_929	8.2e-92	fba		4.1.2.13	ko:K01624	ko00010,ko00030,ko00051,ko00680,ko00710,ko01100,ko01110,ko01120,ko01130,ko01200,ko01230,map00010,map00030,map00051,map00680,map00710,map01100,map01110,map01120,map01130,map01200,map01230	M00001,M00003,M00165,M00167,M00344,M00345	R01068,R01070,R01829,R02568	RC00438,RC00439,RC00603,RC00604	ko00000,ko00001,ko00002,ko01000	Fructose-bisphosphate aldolase class-II	MSLVTLRTLLDHAQKNEYAIPAFNINFLEQAAAVIDAAIEANSPAIIQLSSGGVNYAPQWFYRGLYAYAKQAPIPVCIHRDHTYEYAEFLEALNSGLFTSIMIDGSITKSGLPRSFNENVKITQSAIKLAQEKGISIEGELGCLGALDSGASGEEDGHKASRLLTQSELLTDPEEARLFVQKTKVDALAVAIGTSHGAYKFSKPPTEQLLSIAQVKKIHAAIPEQHLVLHGCSSVDTATLKSINHHGGQIKETYGVPVASICEAIPFGVRKVNIDTDLRLACTEKIRKYLCQNPEQFDPRNYLAASQEAMQKLCVDRYLSFGSQGQAQNIMSQLDEAITA*
Comchoano-2
Genes involvedin vitamin pathways (kegg pathways via EggNOG), most are genes also involved in other pathways, as well.	query_name	seed_ortholog_evalue	Preferred_name	GOs	EC	KEGG_ko	KEGG_Pathway	KEGG_Module	KEGG_Reaction	KEGG_rclass	BRITE	Gene description
ko00730, Thiamine, B1
	Comchoano-2_1_75	9.6e-59	iscS	GO:0001522,GO:0003674,GO:0003824,GO:0004123,GO:0005488,GO:0005575,GO:0005622,GO:0005623,GO:0005737,GO:0005829,GO:0006139,GO:0006396,GO:0006399,GO:0006400,GO:0006725,GO:0006790,GO:0006807,GO:0008033,GO:0008144,GO:0008150,GO:0008152,GO:0008483,GO:0009000,GO:0009058,GO:0009451,GO:0009987,GO:0010467,GO:0016043,GO:0016070,GO:0016226,GO:0016740,GO:0016769,GO:0016782,GO:0016783,GO:0016829,GO:0016846,GO:…	2.8.1.7	ko:K04487	ko00730,ko01100,ko04122,map00730,map01100,map04122	R07460,R11528,R11529	RC01789,RC02313	ko00000,ko00001,ko01000,ko02048,ko03016,ko03029	Master enzyme that delivers sulfur to a number of partners involved in Fe-S cluster assembly, tRNA modification or cofactor biosynthesis. Catalyzes the removal of elemental sulfur atoms from cysteine to produce alanine. Functions as a sulfur delivery protein for Fe-S cluster synthesis onto IscU, an Fe-S scaffold assembly protein, as well as other S acceptor proteins	MIYLDYAASTPLHPELQDMLPDVFLKTGNAQSQQMNQIHQKIIEAKQKICQYFHGNPDRLFMTSGATESINTALIGAANFYSRSGKHLITFETEHQAVLKTFHYLKTQGFEISILPVLPHGEIDITRLKQEIRPDTTLISLNHLCNETGLIHNLTPLQAIRQETGVMLHLDACQSIGKSELDLRKTPIDFMSLSAHKSYGPQGVGALYLAENRHVQPIIHGSHPVRSGTISHALTTLMGASYAIAKRDYVTNQEYINHLRQLFLSQLSVEFYAHEQHGAPHIINICFPNATADAVNHIQKHIACQTSSACFKGAASHVLTARRIPLHHILRSIRFSLGVTTTEDDISQACNIINRLMTK*
	Comchoano-2_2_117	9.1e-40	adk	GO:0005575,GO:0005622,GO:0005623,GO:0005737,GO:0044424,GO:0044464	2.7.4.3	ko:K00939	ko00230,ko00730,ko01100,ko01110,ko01130,map00230,map00730,map01100,map01110,map01130	M00049	R00127,R01547,R11319	RC00002	ko00000,ko00001,ko00002,ko01000,ko04147	Catalyzes the reversible transfer of the terminal phosphate group between ATP and AMP. Plays an important role in cellular energy homeostasis and in adenine nucleotide metabolism	MKYLLLGLCIFFAALGVYVLNDVNKNPVYYVLVGPPGAGKGTLALKLAKEEGIPVITASSVLKKNMTPGSEVQELMSAGKFVPDSLVMSLLAKELEGSQYAKGAIFDGFPRTIAQSEFFAQVGIQVDLMIVLEIEDAKIVERMGGRRIHLPSGRMYHIDHMPPKVPGKDDETGEPLAQREDDRADIVEARLKDYHKLTFPIVAWAKKQVDNPQGVVKNMVFVDASQSFDQVWETLCQQQKALDGPMTSC*
	Comchoano-2_2_396	6.1e-83	sufS	GO:0005575,GO:0005623,GO:0005886,GO:0008150,GO:0016020,GO:0040007,GO:0044464,GO:0071944	2.8.1.7,4.4.1.16	ko:K04487,ko:K11717	ko00450,ko00730,ko01100,ko04122,map00450,map00730,map01100,map04122	R03599,R07460,R11528,R11529	RC00961,RC01789,RC02313	ko00000,ko00001,ko01000,ko02048,ko03016,ko03029	Catalyzes the removal of elemental sulfur and selenium atoms from L-cysteine, L-cystine, L-selenocysteine, and L- selenocystine to produce L-alanine	MSRYADFQILREQDVSYLDHAASSLTPDCVLDAVTGYYQKYRSNVNRGVYRWSADATIAYENARLQVASFIGADASEVVFTSGATEAINLAAYSIVKHMLTPGQVILLSRFEHHANLIPWQRLAKGKNCQIAYIPINDDFEVDWEGFKKQLATLPVALIAITHASNVLGLKHDIRKFSSFGVPVLVDGTQMVSHESVDVKALGCGFYVWSAHKMYGPTGIGALYVDTRYHHLMQPHYTGGGIVDEVTYDHATFQQGLVALEPGTPNIAGAIGFGRACQYINQIGFDHIMAHEQRLWQYFLEQVKPLGLQSYGPSQHMVYSFGYPGVHAHDVATILSDNHVMVRAGHHCCMPLMSYLDVHALTRVSLGIYNQERDVERFVSGIKTIKQVMGQ*
ko00740, Riboflavin, B2
	Comchoano-2_2_57	1.4e-131	pyrK		1.16.1.3,1.18.1.2,1.19.1.1,1.3.1.2,1.3.1.31,1.3.1.34,1.3.5.5,1.5.1.41,1.5.8.1,1.5.8.2	ko:K00207,ko:K00219,ko:K00317,ko:K00528,ko:K02293,ko:K02823,ko:K05368,ko:K10797	ko00240,ko00360,ko00410,ko00680,ko00740,ko00770,ko00860,ko00906,ko00983,ko01100,ko01110,ko01120,ko01200,map00240,map00360,map00410,map00680,map00740,map00770,map00860,map00906,map00983,map01100,map01110,map01120,map01200	M00046,M00097	R00097,R00978,R01415,R01588,R02252,R02511,R04786,R04787,R05705,R07510,R08226,R09652,R09653,R09654,R10159	RC00072,RC00123,RC00126,RC00185,RC00220,RC00556,RC00557,RC00669,RC00732,RC01214,RC01958,RC02245,RC03092,RC03093	ko00000,ko00001,ko00002,ko01000	2 iron, 2 sulfur cluster binding	MMKLTRAQLTELKHTQEVDQCFLTSLESPLAALLLQFRAGTSLGDDKILALSEALNDFLVAQFGVHEAYDQLQQKLHYYDVCEYFYQEISKPAIRKLRTAPENIIANSVHDYAKTLNDEVVCINGLLKKFSKAALSEWCQYVWITQSEPFIHWQIFNIPKKMVFEHLVTVKSPVLRTDYTFTGATLDAGKIERQVNYCIDCHFKDNDSCSKGLIDRRTQTYKINPLGKALTGCPLGQKISQMHVLRKKKSIIASLAMTMIDNPLCILTGDRICNDCMAACIYQKFDPVDTPSVESNTLSMVLSLPYGAEIYLLLARWNPLQQKDYMLTHKFGGNAAVIGMGPAGAAMSYYLLRKGAQVFAFDGLPIRAEKGDISSPIKDFYPWAKAFMEGVPLGLGGVM…
	Comchoano-2_2_574	1.1e-35	cmk	GO:0003674,GO:0003824,GO:0004127,GO:0004592,GO:0005575,GO:0005622,GO:0005623,GO:0005737,GO:0005829,GO:0006082,GO:0006139,GO:0006520,GO:0006573,GO:0006575,GO:0006725,GO:0006732,GO:0006753,GO:0006766,GO:0006767,GO:0006793,GO:0006796,GO:0006807,GO:0008150,GO:0008152,GO:0009058,GO:0009081,GO:0009108,GO:0009110,GO:0009117,GO:0009123,GO:0009165,GO:0009314,GO:0009628,GO:0009987,GO:0010165,GO:0010212,GO:…	1.17.7.4,2.5.1.19,2.7.1.26,2.7.4.25,2.7.7.2,6.3.2.1	ko:K00800,ko:K00945,ko:K02945,ko:K03527,ko:K03977,ko:K11753,ko:K13799	ko00240,ko00400,ko00410,ko00740,ko00770,ko00900,ko01100,ko01110,ko01130,ko01230,ko03010,map00240,map00400,map00410,map00740,map00770,map00900,map01100,map01110,map01130,map01230,map03010	M00022,M00052,M00096,M00119,M00125,M00178	R00158,R00161,R00512,R00549,R01665,R02473,R03460,R05884,R08210	RC00002,RC00017,RC00096,RC00141,RC00350,RC01137,RC01487	br01610,ko00000,ko00001,ko00002,ko01000,ko03009,ko03011	Belongs to the cytidylate kinase family. Type 1 subfamily	MMLVAVDGQSSTGKSSLAGALACRLGFNFLGTGSLYRLVAYQRLNSSKSFENIVTGLVEAVSFEYHQGDMKVLFGGKDVTAILNATDVTKMASDIAKDKEVRDLLEPVQHDFYVNPGLVAEGRDMGTVIFPNADLKFFLAADVQIRAKRRHQQLLAMGMMRTEEELVEQLRARDFQDENRDVSPLVPATDAIMIDAALPWGENLDQMYHKVVEMLPRGVLPKELEVDFKLTKERAYQLRQQHELTGNSKILEWWRMQVLDIEKKYGEDPLPGMRWLMPAYQRGFNVYADSRSEEMNDFMSPDFQIVDQHFYNQLIRIPQKHPVTAKRVFQIALNVGQGLANKTVRIDYNIDDFLYMES*
ko00760, Nicotinate, B3
	Comchoano-2_1_73	3.9e-26	trmJ	GO:0001510,GO:0002128,GO:0003674,GO:0003824,GO:0005575,GO:0005622,GO:0005623,GO:0005737,GO:0005829,GO:0006139,GO:0006396,GO:0006399,GO:0006400,GO:0006725,GO:0006807,GO:0008033,GO:0008150,GO:0008152,GO:0008168,GO:0008173,GO:0008175,GO:0008757,GO:0009451,GO:0009987,GO:0010467,GO:0016070,GO:0016300,GO:0016427,GO:0016740,GO:0016741,GO:0030488,GO:0032259,GO:0034470,GO:0034641,GO:0034660,GO:0043170,GO:…	2.1.1.200,3.5.1.19,6.1.1.16	ko:K01883,ko:K02533,ko:K08281,ko:K15396	ko00760,ko00970,ko01100,map00760,map00970,map01100	M00359,M00360	R01268,R03650	RC00055,RC00100,RC00523	ko00000,ko00001,ko00002,ko01000,ko01007,ko03016	Catalyzes the formation of 2'O-methylated cytidine (Cm32) or 2'O-methylated uridine (Um32) at position 32 in tRNA	MPITIVLEHTSHPGNIGACARAMHTMGIEHLTLLNPCEITEEAYVRARSGKAILEQATIISSAKELGHYHAIYGTTSRHRSLHLPVYSSRAIGPMIGQEAHLNVAILFGNETNGLSNELLHLCQAIIEIPATKGNSLNLSHAVQIICYELSQTPVQTSEDVYATLSDRLKFLAWLEQYHQDTDFLLPHTLTRIQNITNKAKLTPEELRLLYSLVSASKS*
	Comchoano-2_1_96	1.1e-12	rsfS	GO:0003674,GO:0005488,GO:0005575,GO:0005622,GO:0005623,GO:0005737,GO:0005829,GO:0006417,GO:0008150,GO:0009889,GO:0009890,GO:0009892,GO:0010468,GO:0010556,GO:0010558,GO:0010605,GO:0010608,GO:0010629,GO:0017148,GO:0019222,GO:0031323,GO:0031324,GO:0031326,GO:0031327,GO:0032268,GO:0032269,GO:0034248,GO:0034249,GO:0043021,GO:0043023,GO:0044087,GO:0044424,GO:0044444,GO:0044464,GO:0044877,GO:0048519,GO:…	2.7.7.18	ko:K00969,ko:K09710	ko00760,ko01100,map00760,map01100	M00115	R00137,R03005	RC00002	ko00000,ko00001,ko00002,ko01000,ko03009	Functions as a ribosomal silencing factor. Interacts with ribosomal protein L14 (rplN), blocking formation of intersubunit bridge B8. Prevents association of the 30S and 50S ribosomal subunits and the formation of functional ribosomes, thus repressing translation	MNVNQIKDRLDELHAQSIVILHTADKTILCDHMILATVTSHRQMRFIANTLLKESGEKRQYTENAPEEEWMLIDLGDIMIHIMTPDARINIDLESLWSNRE*
	Comchoano-2_2_368	1.2e-37	nadK	GO:0000166,GO:0003674,GO:0003824,GO:0003951,GO:0005488,GO:0005524,GO:0005575,GO:0005622,GO:0005623,GO:0005737,GO:0005829,GO:0006139,GO:0006725,GO:0006732,GO:0006733,GO:0006739,GO:0006741,GO:0006753,GO:0006766,GO:0006767,GO:0006769,GO:0006793,GO:0006796,GO:0006807,GO:0008144,GO:0008150,GO:0008152,GO:0008976,GO:0009058,GO:0009108,GO:0009117,GO:0009165,GO:0009820,GO:0009987,GO:0016301,GO:0016310,GO:…	2.7.1.23	ko:K00858	ko00760,ko01100,map00760,map01100	R00104	RC00002,RC00078	ko00000,ko00001,ko01000	Involved in the regulation of the intracellular balance of NAD and NADP, and is a key enzyme in the biosynthesis of NADP. Catalyzes specifically the phosphorylation on 2'-hydroxyl of the adenosine moiety of NAD to yield NADP	MNYDWAYVILGGVDMETQVAKFKRVKLFQFGENEAFFEVRQLLNKMAIECVDQEEEAELILVLGGDGTMLHQAKIAHQYQIPILGINLGHLGFLAALEHSDQEGLIDILNGEYIEDSRPILNCMLNKQSYFAINEFMVCKDKATRMVSYDLYIDDEFVYQQRGDGIIVSTSTGSSAYARSAGGAIIHPKAAVMNIVPICSSKMTTGPMIISESSTVEIRVKPWKDGKAMFAVDAQDILEETQSIKIHMDKNRVRFLHPLHYNYYRTLQTKLSHGEL*
ko00770, Panthothenate, B5
	Comchoano-2_2_57	1.4e-131	pyrK		1.16.1.3,1.18.1.2,1.19.1.1,1.3.1.2,1.3.1.31,1.3.1.34,1.3.5.5,1.5.1.41,1.5.8.1,1.5.8.2	ko:K00207,ko:K00219,ko:K00317,ko:K00528,ko:K02293,ko:K02823,ko:K05368,ko:K10797	ko00240,ko00360,ko00410,ko00680,ko00740,ko00770,ko00860,ko00906,ko00983,ko01100,ko01110,ko01120,ko01200,map00240,map00360,map00410,map00680,map00740,map00770,map00860,map00906,map00983,map01100,map01110,map01120,map01200	M00046,M00097	R00097,R00978,R01415,R01588,R02252,R02511,R04786,R04787,R05705,R07510,R08226,R09652,R09653,R09654,R10159	RC00072,RC00123,RC00126,RC00185,RC00220,RC00556,RC00557,RC00669,RC00732,RC01214,RC01958,RC02245,RC03092,RC03093	ko00000,ko00001,ko00002,ko01000	2 iron, 2 sulfur cluster binding	MMKLTRAQLTELKHTQEVDQCFLTSLESPLAALLLQFRAGTSLGDDKILALSEALNDFLVAQFGVHEAYDQLQQKLHYYDVCEYFYQEISKPAIRKLRTAPENIIANSVHDYAKTLNDEVVCINGLLKKFSKAALSEWCQYVWITQSEPFIHWQIFNIPKKMVFEHLVTVKSPVLRTDYTFTGATLDAGKIERQVNYCIDCHFKDNDSCSKGLIDRRTQTYKINPLGKALTGCPLGQKISQMHVLRKKKSIIASLAMTMIDNPLCILTGDRICNDCMAACIYQKFDPVDTPSVESNTLSMVLSLPYGAEIYLLLARWNPLQQKDYMLTHKFGGNAAVIGMGPAGAAMSYYLLRKGAQVFAFDGLPIRAEKGDISSPIKDFYPWAKAFMEGVPLGLGGVM…
	Comchoano-2_2_172	4.1e-51	dut	GO:0000166,GO:0000287,GO:0001882,GO:0001884,GO:0002134,GO:0003674,GO:0003824,GO:0004170,GO:0005488,GO:0005575,GO:0005622,GO:0005623,GO:0005737,GO:0005829,GO:0006139,GO:0006220,GO:0006221,GO:0006226,GO:0006244,GO:0006725,GO:0006753,GO:0006793,GO:0006796,GO:0006807,GO:0008150,GO:0008152,GO:0009056,GO:0009058,GO:0009117,GO:0009123,GO:0009124,GO:0009129,GO:0009130,GO:0009141,GO:0009143,GO:0009147,GO:…	3.6.1.23,4.1.1.36,6.3.2.5	ko:K01520,ko:K13038	ko00240,ko00770,ko00983,ko01100,map00240,map00770,map00983,map01100	M00053,M00120	R02100,R03269,R04231,R11896	RC00002,RC00064,RC00090,RC00822	ko00000,ko00001,ko00002,ko01000,ko03400	This enzyme is involved in nucleotide metabolism it produces dUMP, the immediate precursor of thymidine nucleotides and it decreases the intracellular concentration of dUTP so that uracil cannot be incorporated into DNA	MLKNIQLKVLDPRIGQEYPLPQYQTEGSAGLDLYACLPESLVIPANQCVLLPTGIALYIKDPRYCAVIAPRSGLGHKKGIVLGNLVGVIDADYQGELKVSCWNRSTTPQTIEPMDRVAQLLFLPVLRPSFELVDQFCGTERGEGGFGSTGH*
	Comchoano-2_2_283	2.6e-37	nagZ	GO:0000270,GO:0003674,GO:0003824,GO:0004553,GO:0004563,GO:0005575,GO:0005622,GO:0005623,GO:0005737,GO:0005829,GO:0006022,GO:0006807,GO:0008150,GO:0008152,GO:0009254,GO:0009273,GO:0009987,GO:0015929,GO:0016787,GO:0016798,GO:0030203,GO:0042546,GO:0043170,GO:0044085,GO:0044424,GO:0044444,GO:0044464,GO:0071554,GO:0071704,GO:0071840,GO:1901135,GO:1901564	2.7.8.7,3.2.1.21,3.2.1.52	ko:K00997,ko:K01207,ko:K05349	ko00460,ko00500,ko00520,ko00531,ko00770,ko00940,ko01100,ko01110,ko01501,map00460,map00500,map00520,map00531,map00770,map00940,map01100,map01110,map01501	M00628	R00022,R00026,R01625,R02558,R02887,R02985,R03527,R04949,R04998,R05963,R07809,R07810,R10035,R10039,R10040,R10831	RC00002,RC00049,RC00059,RC00171,RC00262,RC00397,RC00451,RC00714,RC00746,RC01248	ko00000,ko00001,ko00002,ko01000	Plays a role in peptidoglycan recycling by cleaving the terminal beta-1,4-linked N-acetylglucosamine (GlcNAc) from peptide-linked peptidoglycan fragments, giving rise to free GlcNAc, anhydro-N-acetylmuramic acid and anhydro-N-acetylmuramic acid-linked peptides	MALGKRLVGIMTLSLILIYFFYQPLPKKYFQQPWIIFDLKGLELSAQEIEMLQHPAVAGIILNHSKTYGQPHIGGSPYPSLKSVKTLVSQIKSIRQELLVMIDYEGGRIQRISDPILPNIPILKPKYDLISDNLAHAKQLGHTVGQILKLLDIDCLLGPVVDQDIDQHPLAYRAISQDPEIIYQMAQAYIQAVQSHGIQTTLKHYPGLGHAMVDTHTHTGHDPRAFADISQSLQPFERLIDCTNSMIMTSHGIFDQIDSQPASQSRYWIERIKRHHKTLKIISDDVSMQGAFNHLSFEERLENTYAAGSDFVICMHRQDQLYEYLTQYQFIMKERNIRKIEP*
	Comchoano-2_2_574	1.1e-35	cmk	GO:0003674,GO:0003824,GO:0004127,GO:0004592,GO:0005575,GO:0005622,GO:0005623,GO:0005737,GO:0005829,GO:0006082,GO:0006139,GO:0006520,GO:0006573,GO:0006575,GO:0006725,GO:0006732,GO:0006753,GO:0006766,GO:0006767,GO:0006793,GO:0006796,GO:0006807,GO:0008150,GO:0008152,GO:0009058,GO:0009081,GO:0009108,GO:0009110,GO:0009117,GO:0009123,GO:0009165,GO:0009314,GO:0009628,GO:0009987,GO:0010165,GO:0010212,GO:…	1.17.7.4,2.5.1.19,2.7.1.26,2.7.4.25,2.7.7.2,6.3.2.1	ko:K00800,ko:K00945,ko:K02945,ko:K03527,ko:K03977,ko:K11753,ko:K13799	ko00240,ko00400,ko00410,ko00740,ko00770,ko00900,ko01100,ko01110,ko01130,ko01230,ko03010,map00240,map00400,map00410,map00740,map00770,map00900,map01100,map01110,map01130,map01230,map03010	M00022,M00052,M00096,M00119,M00125,M00178	R00158,R00161,R00512,R00549,R01665,R02473,R03460,R05884,R08210	RC00002,RC00017,RC00096,RC00141,RC00350,RC01137,RC01487	br01610,ko00000,ko00001,ko00002,ko01000,ko03009,ko03011	Belongs to the cytidylate kinase family. Type 1 subfamily	MMLVAVDGQSSTGKSSLAGALACRLGFNFLGTGSLYRLVAYQRLNSSKSFENIVTGLVEAVSFEYHQGDMKVLFGGKDVTAILNATDVTKMASDIAKDKEVRDLLEPVQHDFYVNPGLVAEGRDMGTVIFPNADLKFFLAADVQIRAKRRHQQLLAMGMMRTEEELVEQLRARDFQDENRDVSPLVPATDAIMIDAALPWGENLDQMYHKVVEMLPRGVLPKELEVDFKLTKERAYQLRQQHELTGNSKILEWWRMQVLDIEKKYGEDPLPGMRWLMPAYQRGFNVYADSRSEEMNDFMSPDFQIVDQHFYNQLIRIPQKHPVTAKRVFQIALNVGQGLANKTVRIDYNIDDFLYMES*
ko00750, Pyridoxine, B6
	Comchoano-2_2_49	7.9e-12			1.1.1.31,1.4.3.5	ko:K00020,ko:K00275	ko00280,ko00750,ko01100,ko01120,map00280,map00750,map01100,map01120	M00124	R00277,R00278,R01710,R01711,R05066	RC00048,RC00099,RC00116	ko00000,ko00001,ko00002,ko01000	Pyridoxamine 5'-phosphate oxidase	MKEDQTINDIWSILLEAANSRSHAYHVLSLAYQSQQVECCSVVLQGIESATVRFHAHHGSPKIAAIIKNPRVSLLGYDRLEKEQIRIKGTVVMHHGDEEAKRIWHTMKDSSKLCYQYPAPGIDRDGEPLSQERLRENLKADPLVGLDAFVVCYVQIDMIDLLRLQYKGHQRFQYINQGGWLVKEVQA*
	Comchoano-2_2_112	6e-13	recO	GO:0008150,GO:0009314,GO:0009628,GO:0050896	2.6.99.2	ko:K03474,ko:K03584	ko00750,ko01100,ko03440,map00750,map01100,map03440	M00124	R05838	RC01476	ko00000,ko00001,ko00002,ko01000,ko03400	Involved in DNA repair and RecF pathway recombination	MTPNPAYIIHERALNEKKKFVYLFNRNDGMKSITTATKKVLHYFSPYQTTQNRQRTTLHAPLSSPLILQGRSLYCGLYLNEVIYKFCYQSDPHPLLYDQYVITLDAIQSGIPIEAALRLFELRLFQATGYGIDIVHITEPYIEFNKHQGFIGKDKPSQQSIPRIKLQDMLYDFIPSQEVKLFFRNMIGTLTNNTIQSRRLYEQNIT*
	Comchoano-2_2_550	6.5e-11	ybeY	GO:0000469,GO:0000478,GO:0003674,GO:0003824,GO:0004518,GO:0004519,GO:0004521,GO:0004540,GO:0005488,GO:0006139,GO:0006355,GO:0006364,GO:0006396,GO:0006412,GO:0006518,GO:0006725,GO:0006807,GO:0006950,GO:0008150,GO:0008152,GO:0009058,GO:0009059,GO:0009266,GO:0009408,GO:0009628,GO:0009889,GO:0009987,GO:0010467,GO:0010468,GO:0010556,GO:0016070,GO:0016072,GO:0016151,GO:0016787,GO:0016788,GO:0016892,GO:…	2.6.99.2,3.5.4.5	ko:K01489,ko:K03474,ko:K03595,ko:K07042	ko00240,ko00750,ko00983,ko01100,map00240,map00750,map00983,map01100	M00124	R01878,R02485,R05838,R08221	RC00074,RC00514,RC01476	ko00000,ko00001,ko00002,ko01000,ko03009,ko03029	Single strand-specific metallo-endoribonuclease involved in late-stage 70S ribosome quality control and in maturation of the 3' terminus of the 16S rRNA	MANTETQLIINNETDDFDHRDVPLSLAFSATEQSLGRSLSIELNFLPLDAMFHLNNQLRQKPTATDVISLPHETHTGEVYICPAFIFQDHHSTDRILHLFVHGLLHISGYTHDHDEDFKAMSLKEIDILNQAGVPNPYA*
ko00780, Biotin, B7
ko00790, Folate, B9
	Comchoano-2_2_18	1.9e-33	dfrA		1.5.1.3	ko:K00287	ko00670,ko00790,ko01100,ko01523,map00670,map00790,map01100,map01523	M00126,M00840	R00936,R00937,R00939,R00940,R02235,R02236,R11765	RC00109,RC00110,RC00158	ko00000,ko00001,ko00002,ko01000	Key enzyme in folate metabolism. Catalyzes an essential reaction for de novo glycine and purine synthesis, and for DNA precursor synthesis	MNLSIIAAFDHNQLIGNNNKLPWSIPEDLAYFKKHTLNGTIVMGRKTFDSIGRALPKRKNIIISSHHKTYPNTSCIHHPSMLFELETTTPIFIIGGRSIYQFFLPYTQTMIITHIDHAFKGDCHFPTIDWQQWSCQSETIVPAREDKPFTHRYCIYQRQDSDLPSGHDPE*
ko00860, Cobalamin, B12
	Comchoano-2_2_57	1.4e-131	pyrK		1.16.1.3,1.18.1.2,1.19.1.1,1.3.1.2,1.3.1.31,1.3.1.34,1.3.5.5,1.5.1.41,1.5.8.1,1.5.8.2	ko:K00207,ko:K00219,ko:K00317,ko:K00528,ko:K02293,ko:K02823,ko:K05368,ko:K10797	ko00240,ko00360,ko00410,ko00680,ko00740,ko00770,ko00860,ko00906,ko00983,ko01100,ko01110,ko01120,ko01200,map00240,map00360,map00410,map00680,map00740,map00770,map00860,map00906,map00983,map01100,map01110,map01120,map01200	M00046,M00097	R00097,R00978,R01415,R01588,R02252,R02511,R04786,R04787,R05705,R07510,R08226,R09652,R09653,R09654,R10159	RC00072,RC00123,RC00126,RC00185,RC00220,RC00556,RC00557,RC00669,RC00732,RC01214,RC01958,RC02245,RC03092,RC03093	ko00000,ko00001,ko00002,ko01000	2 iron, 2 sulfur cluster binding	MMKLTRAQLTELKHTQEVDQCFLTSLESPLAALLLQFRAGTSLGDDKILALSEALNDFLVAQFGVHEAYDQLQQKLHYYDVCEYFYQEISKPAIRKLRTAPENIIANSVHDYAKTLNDEVVCINGLLKKFSKAALSEWCQYVWITQSEPFIHWQIFNIPKKMVFEHLVTVKSPVLRTDYTFTGATLDAGKIERQVNYCIDCHFKDNDSCSKGLIDRRTQTYKINPLGKALTGCPLGQKISQMHVLRKKKSIIASLAMTMIDNPLCILTGDRICNDCMAACIYQKFDPVDTPSVESNTLSMVLSLPYGAEIYLLLARWNPLQQKDYMLTHKFGGNAAVIGMGPAGAAMSYYLLRKGAQVFAFDGLPIRAEKGDISSPIKDFYPWAKAFMEGVPLGLGGVM…
	Comchoano-2_2_89	3.7e-42	ctaA			ko:K02259,ko:K03110	ko00190,ko00860,ko01100,ko01110,ko02020,ko02024,ko03060,ko03070,ko04714,map00190,map00860,map01100,map01110,map02020,map02024,map03060,map03070,map04714	M00154,M00335	R07412	RC00769	ko00000,ko00001,ko00002,ko02044,ko03029	protein required for cytochrome oxidase assembly	MPTSEAEIQEAEASFPLARPVVTEKALPEMVHRYLAGFFGLLCVSIAAYHIAHKKHRVAASFLAVLIAFQATLGLWTVTLKLHPVVVLLHLFGGFSISTILLWLLLGNKRESTPFDKWAFLILGVILTQVFFGAWTSANYSSIICPDFPFCQGSLLPEMSFSTAFNIFLPFGDNYEFGILDNISRVTIHMTHRYFAVITSFGIITFLYMAYYSNAIKLKTALLVLSILSAQVLLGILNILYLIPIPIALAHNIGGLLLLLSWIWLTHSLSNNHSTT*
	Comchoano-2_2_90	2.1e-59	ctaB	GO:0003674,GO:0003824,GO:0004311,GO:0004659,GO:0005575,GO:0005623,GO:0005886,GO:0006091,GO:0006725,GO:0006778,GO:0006779,GO:0006783,GO:0006807,GO:0008150,GO:0008152,GO:0009058,GO:0009987,GO:0015980,GO:0016020,GO:0016740,GO:0016765,GO:0018130,GO:0019438,GO:0033013,GO:0033014,GO:0034641,GO:0042168,GO:0042440,GO:0044237,GO:0044249,GO:0044271,GO:0044464,GO:0045333,GO:0046148,GO:0046483,GO:0051186,GO:…	2.5.1.141	ko:K02257	ko00190,ko00860,ko01100,ko01110,ko04714,map00190,map00860,map01100,map01110,map04714	M00154	R07411	RC01786	ko00000,ko00001,ko00002,ko01000,ko01006,ko03029	Converts heme B (protoheme IX) to heme O by substitution of the vinyl group on carbon 2 of heme B porphyrin ring with a hydroxyethyl farnesyl side group	MANTLAFKQSLHNVAVLCKWRVVTLMLITAFVGMMLTPDQYWRLPNILFGLLGICFLSCAGGAINQILEHHIDKNMLRTKNRPLASKRISIEQACFISTACLIFGMLCLYLFTNPLTLALTLFATIGYGFIYTKILKPNTSQNIVIGGIFGAMPPLLGWTALTNSLHPHPILLVLIIFIWTPSHFWSLSLARIDDYRNSTIPMLPITHGVRCTQIHIMAYSLLLTLATQLPYLLTFQSTFYLIAINTTNLWFLTAMYRTYLSSDPRVCMQAFKISNVYLLIFFLTTLTDHFL*
	Comchoano-2_2_536	2.2e-111	gltX	GO:0005575,GO:0005622,GO:0005623,GO:0005737,GO:0044424,GO:0044464	6.1.1.17,6.1.1.24	ko:K01885,ko:K09698	ko00860,ko00970,ko01100,ko01110,ko01120,map00860,map00970,map01100,map01110,map01120	M00121,M00359,M00360	R03651,R05578	RC00055,RC00523	ko00000,ko00001,ko00002,ko01000,ko01007,ko02048,ko03016	Catalyzes the attachment of glutamate to tRNA(Glu) in a two-step reaction glutamate is first activated by ATP to form Glu-AMP and then transferred to the acceptor end of tRNA(Glu)	MSMRVRFAPSPTGSLHLGGVRTALYNFLLAKKNGGAFVIRVEDTDLERNQQGAENNQLADLAWLGIEADEGPNNPGDYGPYYQSKRQDIYQQHAETLVKEGKAFYCFLTDAELDALHSHENRQLKSPYRDTSLEEAQAKIDAGESCVIRFKNNWDDRVFQFDDLVHGTTELAGDMVGDFVLIRSNKQPVYNFCCAVDDHLMAISHVLRGEEHLSNTLRQLMIYDAFGWDIPQFGHLSMILGANRKKLSKRDDAVSVKDFVSSGYLPQAILNYVALLGWSHSDGEEKFTLDEMISSFTLDRVNKSPAMFDRDKLNWLNHYHLNQYRSEEVAQALQDISSSPLLNDTVWFEQFWTLIGHQFHTLLEVNDTLAFFEQHEIRDKELLLGEGRDVVTTFQGILS…
Genes involvedin amino acid biosynthesis pathways (kegg pathways via EggNOG), most are genes also involved in other pathways, as well.
	Comchoano-2_1_20	4.5e-25	lysC	GO:0003674,GO:0003824,GO:0004072,GO:0005575,GO:0005622,GO:0005623,GO:0005737,GO:0006082,GO:0006520,GO:0006553,GO:0006793,GO:0006796,GO:0006807,GO:0008150,GO:0008152,GO:0008652,GO:0009058,GO:0009066,GO:0009067,GO:0009085,GO:0009089,GO:0009507,GO:0009532,GO:0009536,GO:0009570,GO:0009987,GO:0016053,GO:0016301,GO:0016310,GO:0016740,GO:0016772,GO:0016774,GO:0019202,GO:0019752,GO:0043226,GO:0043227,GO:…	1.1.1.3,2.7.2.4	ko:K00928,ko:K12524	ko00260,ko00261,ko00270,ko00300,ko01100,ko01110,ko01120,ko01130,ko01210,ko01230,map00260,map00261,map00270,map00300,map01100,map01110,map01120,map01130,map01210,map01230	M00016,M00017,M00018,M00033,M00525,M00526,M00527	R00480,R01773,R01775	RC00002,RC00043,RC00087	ko00000,ko00001,ko00002,ko01000	ACT domain	MHVRKYGGSSLQSLNNIRDICSNLPDVPMVIVLSAQGDMTNCLYQASDRFPDGLEKNELIALGEMFSCSLMQKMLKLSGRDSVIIGYEDLGIQSTSSHGGFIDRIDPSMIINNLSVNKVVIVPGFHAVGPNGQLAILHRGSSDDTAVALAIALKVPCHIYSNIPYIYNGEGMACRKISYDSLLSLITKDEAPMSRSAILMAQRHSLSLSFGHWNRYSSGTVIGMIEEIFENN*
	Comchoano-2_1_218	9.8e-113	aspB	GO:0003674,GO:0003824,GO:0008483,GO:0016740,GO:0016769,GO:0047297	2.6.1.1,2.6.1.14	ko:K00812,ko:K22457	ko00220,ko00250,ko00270,ko00330,ko00350,ko00360,ko00400,ko00401,ko00950,ko00960,ko01100,ko01110,ko01130,ko01210,ko01230,map00220,map00250,map00270,map00330,map00350,map00360,map00400,map00401,map00950,map00960,map01100,map01110,map01130,map01210,map01230	R00355,R00694,R00734,R00896,R01346,R02433,R02619,R05052	RC00006,RC00025	ko00000,ko00001,ko01000,ko01007	DegT/DnrJ/EryC1/StrS aminotransferase family	MSFKLSKRSQRLKPSAMFEISSKISRMREAGHDIIAMGIGETDDIDTPLHIKAAAIDAIHDGKTKYTPVDGIPALKQAIAHKLLQENDLEYNPYEIIVSTGAKQCIHNALMCLAEPGDEVIMFAPYWTSYMDNVHYTGATPIVIPSSIDHGFKINPDHLADAITERTRVIILNTPNNPSGVHYTPQELRKIANIIKKHPDIVVISDEIYEHILWSNEPVQNILNIAPKLQDRTIIINGVSKAYAMTGWRIGYAAGPNEIIKQMKNIQSQSTSGTCSIAQHAALEALDGNQRSIEQMTQTFLTRHNLLYNFLNSLEGCKVHPADGTYYLFPEVSGIIQKLGLKNDIELVDYLLEKTGVSVIPGSVFGMTNHLRISFVSSEEKIQQAISRIQSQLTPLDD*
	Comchoano-2_1_267	1e-16	rpsF	GO:0003674,GO:0003676,GO:0003723,GO:0003729,GO:0003735,GO:0005198,GO:0005488,GO:0005575,GO:0005622,GO:0005623,GO:0005737,GO:0005829,GO:0005840,GO:0006412,GO:0006518,GO:0006807,GO:0008150,GO:0008152,GO:0009058,GO:0009059,GO:0009987,GO:0010467,GO:0015935,GO:0019538,GO:0019843,GO:0022626,GO:0022627,GO:0032991,GO:0034641,GO:0034645,GO:0043043,GO:0043170,GO:0043226,GO:0043228,GO:0043229,GO:0043232,GO:…	4.3.1.19	ko:K01754,ko:K02990	ko00260,ko00290,ko01100,ko01110,ko01130,ko01200,ko01230,ko03010,map00260,map00290,map01100,map01110,map01130,map01200,map01230,map03010	M00178,M00570	R00220,R00996	RC00418,RC02600	br01610,ko00000,ko00001,ko00002,ko01000,ko03011,ko03029	Binds together with S18 to 16S ribosomal RNA	MVEKKIYEMVLVINPAQSEQADETLQRYSDLVEEHAGEVIRMENWGRKKLAYVINRQIKGHYLYINFAATHELIEVIEQTYLKHNDAVLRHWIAKMPVKIEEKSPLYSDGEDSSEHQFTESHPEFYSFKNVRFLKGCIMETKRILPRRTTGLNARQQRQITRSIKVARILALIPYCDRHPDSL*
	Comchoano-2_1_299	2.1e-33	tpiA	GO:0003674,GO:0003824,GO:0004807,GO:0005575,GO:0005622,GO:0005623,GO:0005737,GO:0005829,GO:0005975,GO:0005996,GO:0006006,GO:0006066,GO:0006071,GO:0006081,GO:0006082,GO:0006090,GO:0006091,GO:0006094,GO:0006096,GO:0006139,GO:0006163,GO:0006164,GO:0006165,GO:0006725,GO:0006732,GO:0006733,GO:0006753,GO:0006754,GO:0006757,GO:0006793,GO:0006796,GO:0006807,GO:0008150,GO:0008152,GO:0009056,GO:0009058,GO:…	5.3.1.1	ko:K01803	ko00010,ko00051,ko00562,ko00710,ko01100,ko01110,ko01120,ko01130,ko01200,ko01230,map00010,map00051,map00562,map00710,map01100,map01110,map01120,map01130,map01200,map01230	M00001,M00002,M00003	R01015	RC00423	ko00000,ko00001,ko00002,ko01000,ko04147	Involved in the gluconeogenesis. Catalyzes stereospecifically the conversion of dihydroxyacetone phosphate (DHAP) to D-glyceraldehyde-3-phosphate (G3P)	MTSNFHIFGNFKMHAAGRLLREYASLVGDTRLGLLVPHPYLSQAAHLFQDTHVVVGAQSVSGHAQGAHTGQVSVGMLQELGVGTVMIGHSEVRQQGGDFKAALALAQAAGLRVIYCIGEDISAYESGKRDDVLSAQLADLTTLDQVMVAYEPVWSIGTGVVASVDDINAAVSMIRQWLLENIPGNSGEATVLYGGSINENNCEAVADADINGFLMGGASLKPKVMLEVVKLCKQRSY*
	Comchoano-2_1_307	1.3e-37	asd		1.2.1.11	ko:K00133	ko00260,ko00261,ko00270,ko00300,ko01100,ko01110,ko01120,ko01130,ko01210,ko01230,map00260,map00261,map00270,map00300,map01100,map01110,map01120,map01130,map01210,map01230	M00016,M00017,M00018,M00033,M00525,M00526,M00527	R02291	RC00684	ko00000,ko00001,ko00002,ko01000	Catalyzes the NADPH-dependent formation of L-aspartate- semialdehyde (L-ASA) by the reductive dephosphorylation of L- aspartyl-4-phosphate	MKVAVVGANGIVGRQMLGILSSCEVELYALGRRSVGQVIDVGEMSYPVSASEDFDFGAMDGVVMSAGHVCASQVRASLGGAWLIDNSSAFRREDSVALVVPEIFQETVGQVVASPNCVAIPMVLVLSLLQEWGLEGVWGSTYQSVSGAGMQAMRDLDSQQGVYDSVRAEIGSMGDDGVTGEEDKIQYEVNKILGIDIPVSVMAVRVPVRYGHSMHLRVTLASTVNMKELLEKFRDCPYIKLYEDAVPEPRDAKECHQVHVGRVQVKDRVVGLWVVSDNVYRGAAWNVCEIAKRFFAVKEMR*
	Comchoano-2_2_127	6.2e-40	rpiA	GO:0003674,GO:0003824,GO:0004751,GO:0005488,GO:0005515,GO:0005575,GO:0005622,GO:0005623,GO:0005737,GO:0005829,GO:0005975,GO:0005996,GO:0006014,GO:0006081,GO:0006098,GO:0006139,GO:0006725,GO:0006732,GO:0006733,GO:0006739,GO:0006753,GO:0006793,GO:0006796,GO:0006807,GO:0008150,GO:0008152,GO:0009052,GO:0009117,GO:0009987,GO:0016853,GO:0016860,GO:0016861,GO:0019321,GO:0019362,GO:0019637,GO:0019682,GO:…	5.3.1.6	ko:K01807	ko00030,ko00710,ko01100,ko01110,ko01120,ko01130,ko01200,ko01230,map00030,map00710,map01100,map01110,map01120,map01130,map01200,map01230	M00004,M00007,M00165,M00167,M00580	R01056	RC00434	ko00000,ko00001,ko00002,ko01000	Catalyzes the reversible conversion of ribose-5- phosphate to ribulose 5-phosphate	MNKKQRVAEAALEVIKPDLKIGIGTGSTVDCLIALLPTIACPKFFVSSSLRTTEQLEGLGFEVRSLNDVGPLDVYIDGVDQVLPSYIALKGKGGAHTLEKVLATEAKKFVGMLTDDKQVNIFNEAIPVEVLPEARSAVSRRIVVMGGVPIYRQGKTDLGNDIIDVQGFEMTDPEALEEALLQLCGVVEVGIFAKRRFDQLYIVDSFGKVIEKKYDREDLES*
	Comchoano-2_2_132	3.2e-12	pgk	GO:0005575,GO:0005622,GO:0005623,GO:0005737,GO:0044424,GO:0044464	2.7.2.3	ko:K00927	ko00010,ko00710,ko01100,ko01110,ko01120,ko01130,ko01200,ko01230,map00010,map00710,map01100,map01110,map01120,map01130,map01200,map01230	M00001,M00002,M00003,M00165,M00166,M00308,M00552	R01512	RC00002,RC00043	ko00000,ko00001,ko00002,ko01000,ko04147	Belongs to the phosphoglycerate kinase family	MMASHSDLSDIQRIIRKRVLLRVNLDRARQFPFMVEQILPSIAVLLENGCSVCVLAPLGPVLLDPAKSCHGLLPLLMERFDTQVTWLPSLFNVSMKLGRLYVLENPFKDSRDILCDPSYVGELHENVDVVVHDTLHHLDANYASSRGLLLSQSPQTLGLGLQNLEGFNAAMRSSRVGLILGGESVSWQLRLARSLVHQLSFVAVGSEVASVMMGAEPPLLKSLYDDVFQTLALFKKEKVKVLYPVDVVAYSVESQRNRICLFQDLDAGEKFYDLGSKSRMRILEHVEDSDVEMVVVSGGMGRHLDPRFSVCSELLLQALSQSVLKTAIIGRDSIVTANRLSLLDKFSYVVEGSTLEMAYLTRGESMKSFLFESQ*
	Comchoano-2_2_133	3.8e-151	tkt	GO:0000302,GO:0003674,GO:0003824,GO:0004802,GO:0005488,GO:0005575,GO:0005622,GO:0005623,GO:0005737,GO:0005829,GO:0006081,GO:0006098,GO:0006139,GO:0006355,GO:0006725,GO:0006732,GO:0006733,GO:0006739,GO:0006753,GO:0006793,GO:0006796,GO:0006807,GO:0006950,GO:0006979,GO:0008150,GO:0008152,GO:0009052,GO:0009117,GO:0009635,GO:0009636,GO:0009719,GO:0009889,GO:0009891,GO:0009893,GO:0009987,GO:0010033,GO:…	2.2.1.1	ko:K00615	ko00030,ko00710,ko01051,ko01100,ko01110,ko01120,ko01130,ko01200,ko01230,map00030,map00710,map01051,map01100,map01110,map01120,map01130,map01200,map01230	M00004,M00007,M00165,M00167	R01067,R01641,R01830,R06590	RC00032,RC00226,RC00571,RC01560	ko00000,ko00001,ko00002,ko01000	Catalyzes the transfer of a two-carbon ketol group from a ketose donor to an aldose acceptor, via a covalent intermediate with the cofactor thiamine pyrophosphate	MCRKERTGRWPINKEQRLADCIRFLAVDAISEAQSGHPGMPLGLADVMTVLYRDVLRHSPNHPSWANRDRVVLSNGHGSMLLYAALYLSGYPWTIEELKTFRQLGSDCAGHPEHDVGKGVEVTTGPLGQGLANAVGMALAAQRGQSLYGQDKINYHTFCFVGDGCLMEGISHEAASLAPKLLQQGLTVIWDDNGISIDGKITPWFENDVLKRFEGYGFHVIKNVDGHNFGDIRRALLEARQAKKPTFIQMKTTIGKGARSVEGTAKSHGQPLTQEAISQMRLDLDWPHAPFVIPDELLQQWDMRAVNYDTTWALPQDEDVADYLLSWLGEQEDRSLSTRVCSSLVQKAVSAKLRMLVAGSADLAASNLTQAAPGLMNEHQPQHAYVAYGVREFAMFAIA…
	Comchoano-2_2_151	1.2e-13	dapF	GO:0003674,GO:0003824,GO:0005575,GO:0005622,GO:0005623,GO:0005737,GO:0005829,GO:0006082,GO:0006520,GO:0006553,GO:0006807,GO:0008150,GO:0008152,GO:0008652,GO:0008837,GO:0009058,GO:0009066,GO:0009067,GO:0009085,GO:0009089,GO:0009987,GO:0016053,GO:0016853,GO:0016854,GO:0016855,GO:0019752,GO:0036361,GO:0043436,GO:0043648,GO:0044237,GO:0044238,GO:0044249,GO:0044281,GO:0044283,GO:0044424,GO:0044444,GO:…	5.1.1.7	ko:K01778	ko00300,ko01100,ko01110,ko01120,ko01130,ko01230,map00300,map01100,map01110,map01120,map01130,map01230	M00016,M00525,M00527	R02735	RC00302	ko00000,ko00001,ko00002,ko01000	Catalyzes the stereoinversion of LL-2,6- diaminoheptanedioate (L,L-DAP) to meso-diaminoheptanedioate (meso- DAP), a precursor of L-lysine and an essential component of the bacterial peptidoglycan	MLYRYSAAGNIIGIAASTENRPSPPHCPQAVDQWVIYHPETLNLHIYNQDGTMAQQCGNGLRTLGLHLGLPKLTVIIGHKQFLIVKKHGRHWVNLGQASKLPETPIPVPHHAVNLGNQHIITFVSDNLISDFQTAFNHFNISFISQHRNQIAIRTHERGVGWTLSCGSAAAAAAFVCSRPGYRSWEVSSSGGILNVEQHQGNLWLSGPVKQL*
	Comchoano-2_2_157	5.2e-94	fba		4.1.2.13	ko:K01624	ko00010,ko00030,ko00051,ko00680,ko00710,ko01100,ko01110,ko01120,ko01130,ko01200,ko01230,map00010,map00030,map00051,map00680,map00710,map01100,map01110,map01120,map01130,map01200,map01230	M00001,M00003,M00165,M00167,M00344,M00345	R01068,R01070,R01829,R02568	RC00438,RC00439,RC00603,RC00604	ko00000,ko00001,ko00002,ko01000	Fructose-bisphosphate aldolase, class II, Calvin cycle subtype	MTLVPLSTLLRHAHKNGYAIPAFNISFQEQAQAILDAATETQSPVIIQLSTGGLKHASTWMVDGLIQHIKKSPLPICLHRDHCHSLDDFQAALELGFSSIMMDGSLTADGKPNAFEENVRITQQALDMAKSYPASVEGELGCLGSLITGLSGEEDGTQAADILSLEQLLTDPSEARDFVAQANVDALAIAIGTSHGAYKFSAPPTESVLNIQRVSMIAEAIPNTPLVLHGSSSVPQDLLTTINQHGGAIDPTFGVPVAAIQKAIQHGVAKVNIDTDLRLAATAAVRQHLNEHPEEMDPRKYLSASRAAMKEICISRYQAFRAAGQAPFIQKTQHDPFTTEVS*
	Comchoano-2_2_197	2.4e-47	prs	GO:0000287,GO:0003674,GO:0003824,GO:0004749,GO:0005488,GO:0005575,GO:0005622,GO:0005623,GO:0005737,GO:0005829,GO:0006015,GO:0006139,GO:0006163,GO:0006164,GO:0006725,GO:0006753,GO:0006793,GO:0006796,GO:0006807,GO:0008150,GO:0008152,GO:0009058,GO:0009117,GO:0009150,GO:0009152,GO:0009165,GO:0009259,GO:0009260,GO:0009987,GO:0016740,GO:0016772,GO:0016778,GO:0018130,GO:0019438,GO:0019637,GO:0019693,GO:…	2.7.6.1	ko:K00948	ko00030,ko00230,ko01100,ko01110,ko01120,ko01130,ko01200,ko01230,map00030,map00230,map01100,map01110,map01120,map01130,map01200,map01230	M00005	R01049	RC00002,RC00078	ko00000,ko00001,ko00002,ko01000	Involved in the biosynthesis of the central metabolite phospho-alpha-D-ribosyl-1-pyrophosphate (PRPP) via the transfer of pyrophosphoryl group from ATP to 1-hydroxyl of ribose-5-phosphate (Rib-5-P)	MIALISGTSHVSLAESIADHLGVSLEISQTITYDDGEIGVQLDGSFQGQDVYIVQSLAVKPNTYLVELLLLIDAAKRLGAKKVTAIIPYLAYMRQDRVENHHAYSASVVAQVISQAVDAVXLVEPHVQQISGFFTVPVYEVSTAHLIKQHIKMRTFDSLVLVSPDIGGMKRVEQVKPEQDTPIAMVEKVRTEDDVQMLQILGDIAGRDCVIIDDLVASGHTLQKAAQRLKQQGANRVVAYVTHAVLPGAVSHILATSDIDALVTFDTVAGIPETFEKLSVGEDIGRLVQGLDAGGY*
	Comchoano-2_2_249	6.8e-20	rpe		5.1.3.1	ko:K01783	ko00030,ko00040,ko00710,ko01100,ko01110,ko01120,ko01130,ko01200,ko01230,map00030,map00040,map00710,map01100,map01110,map01120,map01130,map01200,map01230	M00004,M00007	R01529	RC00540	ko00000,ko00001,ko00002,ko01000	Belongs to the ribulose-phosphate 3-epimerase family	MEILPSLLAAHPLKLQRDIEAMIALDLHYLHIDIIDYHYTPNFGLSLDHCKAIKKAFPAIKLDVHLMTNPTPISLIEKLIDIGVDAISLHHDTLVQPITTDILRNTLIRAAILPSETLQEEHTAYQNILALAVSPGFCGQQLQPQALTTIQQAKERGLHTMLDGGINVSTAAQVAACNPDAVVIGGGLFNQPLAQQRQLIQMLRDPQDSTHQS*
	Comchoano-2_2_253	1.4e-92	metK	GO:0000096,GO:0000166,GO:0000287,GO:0003674,GO:0003824,GO:0004478,GO:0005488,GO:0005515,GO:0005524,GO:0005575,GO:0005622,GO:0005623,GO:0005737,GO:0005829,GO:0006082,GO:0006139,GO:0006520,GO:0006534,GO:0006555,GO:0006556,GO:0006575,GO:0006725,GO:0006732,GO:0006790,GO:0006807,GO:0008144,GO:0008150,GO:0008152,GO:0009058,GO:0009066,GO:0009069,GO:0009108,GO:0009116,GO:0009119,GO:0009987,GO:0016740,GO:…	2.5.1.6	ko:K00789	ko00270,ko01100,ko01110,ko01230,map00270,map01100,map01110,map01230	M00034,M00035,M00368,M00609	R00177,R04771	RC00021,RC01211	ko00000,ko00001,ko00002,ko01000	Catalyzes the formation of S-adenosylmethionine (AdoMet) from methionine and ATP. The overall synthetic reaction is composed of two sequential steps, AdoMet formation and the subsequent tripolyphosphate hydrolysis which occurs prior to release of AdoMet from the enzyme	MPYTQHTSESVSDGHPDKIADQISDAVLDAVLSQDPLGRVACEVLVKERMVVISGEVSADATIDYMKIVCQVLTGVYGKPCHPEDIELMLHVGQQSKEIAHGVDQHESLGAGDQGMMYGYACDETPAYMPMPIYLSHQLMRAHKKLRQTDPRILADAKSQVTVSYEGGVPSGIKSVVLSTQHQADMPLEEVRSFIQSSLIDLVIPKALVNKDTVYFVNPSGTFIRGGPSADCGLTGRKLMVDTYGGFALHGGGAFSGKDSTKVDRTAAYMARYVAKHVVAAGVAKQCELCLAYAIGVEHPVMVALDTFGTNTIPEDKILRMVRTVFDFSPKGMIDALQLQTPRFLPTAAFGHFGREGDAFSWERLDRLDDLHGFED*
	Comchoano-2_2_284	4.4e-19	dapB	GO:0003674,GO:0003824,GO:0005575,GO:0005622,GO:0005623,GO:0005737,GO:0005829,GO:0006082,GO:0006520,GO:0006807,GO:0008150,GO:0008152,GO:0008652,GO:0008839,GO:0009058,GO:0009987,GO:0016053,GO:0016491,GO:0016627,GO:0016628,GO:0019752,GO:0019877,GO:0043436,GO:0043648,GO:0043650,GO:0044237,GO:0044238,GO:0044249,GO:0044281,GO:0044283,GO:0044424,GO:0044444,GO:0044464,GO:0046394,GO:0046451,GO:0055114,GO:…	1.17.1.8	ko:K00215	ko00261,ko00300,ko01100,ko01110,ko01120,ko01130,ko01230,map00261,map00300,map01100,map01110,map01120,map01130,map01230	M00016,M00525,M00526,M00527	R04198,R04199	RC00478	ko00000,ko00001,ko00002,ko01000	Catalyzes the conversion of 4-hydroxy- tetrahydrodipicolinate (HTPA) to tetrahydrodipicolinate	MDIKTILISGIQGKLGSVIHQRLASTYHIIGHRRQDTLNTLIHETKPCLIIDVSSAQCIHQHMRVYHQHQIPTLIGASGLSPDEAMQHTKMATFPLLIVPNFSLSFHAFLNQAIILNKQFPSCQIIETHHQSKVDQPSATSLYIAKALNNPPIISKRISTYTAQHDIIFSSGHDTISISHQLSSHQAFIPGVLKSIKTLEHLNGGQIWL*
	Comchoano-2_2_318	3.1e-265	acnA	GO:0003674,GO:0003676,GO:0003723,GO:0003729,GO:0003730,GO:0003824,GO:0003994,GO:0005488,GO:0006082,GO:0006091,GO:0006099,GO:0006101,GO:0006629,GO:0006631,GO:0008150,GO:0008152,GO:0009060,GO:0009987,GO:0015980,GO:0016829,GO:0016835,GO:0016836,GO:0016999,GO:0017144,GO:0019541,GO:0019679,GO:0019752,GO:0032787,GO:0043436,GO:0044237,GO:0044238,GO:0044255,GO:0044281,GO:0045333,GO:0046459,GO:0047456,GO:…	4.2.1.3	ko:K01681	ko00020,ko00630,ko00720,ko01100,ko01110,ko01120,ko01130,ko01200,ko01210,ko01230,map00020,map00630,map00720,map01100,map01110,map01120,map01130,map01200,map01210,map01230	M00009,M00010,M00012,M00173,M00740	R01324,R01325,R01900	RC00497,RC00498,RC00618	br01601,ko00000,ko00001,ko00002,ko01000	Catalyzes the isomerization of citrate to isocitrate via cis-aconitate	MDQGSTLTYQGKSYHIVDSTSIPYWRQLPYCLRILLENVLRNDPHNHQKWVETFQQWLEGQHPETAFYPARVLMQDLTGVPALVDLTAMRDAMKDLGGDPAAINPRCQVDLVIDHSVTVDFAKDAASFEKNVALEVQKNTERYELLKWAQGAFENVRIVPPGKGICHQVNLEYLASLVMEKDGYLFPDTLVGLDSHTTMINGLGILGWGVGGIEAEAAMLGQPVSLKLPKVIGVYLSGRLKPGVTATDLVLHMTQYLRTHGVVGQFVEFVGPGASALSLAERATVANMAPEFGATCAFFPADDATLDYLALTGRDQALIARSRAYSEKMSLMWDKDEVIEYSELIEFHLHDVEPCIAGPKRPEQRLPLVDVKPSLATLAYDKNRLSDASVVIAAITSCT…
	Comchoano-2_2_429	2.5e-130	glyA	GO:0005575,GO:0005622,GO:0005623,GO:0005737,GO:0044424,GO:0044464	2.1.2.1	ko:K00600	ko00260,ko00460,ko00630,ko00670,ko00680,ko01100,ko01110,ko01120,ko01130,ko01200,ko01230,ko01523,map00260,map00460,map00630,map00670,map00680,map01100,map01110,map01120,map01130,map01200,map01230,map01523	M00140,M00141,M00346,M00532	R00945,R09099	RC00022,RC00112,RC01583,RC02958	ko00000,ko00001,ko00002,ko01000	Catalyzes the reversible interconversion of serine and glycine with tetrahydrofolate (THF) serving as the one-carbon carrier. This reaction serves as the major source of one-carbon groups required for the biosynthesis of purines, thymidylate, methionine, and other important biomolecules. Also exhibits THF- independent aldolase activity toward beta-hydroxyamino acids, producing glycine and aldehyd…	MTNNALANLAKIDQDVAIILAAEYERQSSGIQLIASENFASKAVLMAQGSIATNKYAEGLPGRRYYGGCEHVDAIETLAIARAKELFQADFVNVQPHSGSSANFAVFQALLKPGDQILGMDLNAGGHLTHGHSVNQSGKIYQAASYGVNQNGFIDYDEVESLAKATQPKLIIAGFSAYSQIIDWDAFAQIAKKVNAYLLADMAHVSGLVAAGVYPSPVPYADIVTSTTHKTLRGPRGGMILAKDGVLAKQLNRSVFPGMQGGPLMHVIAAKAVCYHEAMQEAFQEYQKQVVKNAQAMAGYFIQQGYDVVSNGTECHMFLLALTGSGINGAEAQKALEDAGIVVNKNSIPNDPLPANKTSGIRIGSQAMTSRGVSESGAIKIAEMVVSILKDPTALNIQQ…
	Comchoano-2_2_434	2.4e-49	dapD	GO:0003674,GO:0003824,GO:0005575,GO:0005622,GO:0005623,GO:0005737,GO:0005829,GO:0006082,GO:0006520,GO:0006553,GO:0006807,GO:0008150,GO:0008152,GO:0008652,GO:0008666,GO:0009058,GO:0009066,GO:0009067,GO:0009085,GO:0009987,GO:0016053,GO:0016410,GO:0016740,GO:0016746,GO:0016747,GO:0016748,GO:0016749,GO:0019752,GO:0019877,GO:0043436,GO:0043648,GO:0043650,GO:0044237,GO:0044238,GO:0044249,GO:0044281,GO:…	2.3.1.117,2.3.1.89	ko:K00674,ko:K05822	ko00300,ko01100,ko01110,ko01120,ko01230,map00300,map01100,map01110,map01120,map01230	M00016,M00525	R04364,R04365	RC00004,RC01136	ko00000,ko00001,ko00002,ko01000	Belongs to the transferase hexapeptide repeat family	MEQHIATLTKECPIIYQNMLDGKNPSADQLAYLDDVIALLDKGLIRVSEFQNDNWQVNQWIKQAIVAYIHYKQPDEMADYKVPYRDHTPYKYSISPIRPCTRIVPPSHIRYGAYIGKKSVIMPSFINIGAYIDDGSMVDSFASVGSGAQIGKNVHISAGAGIGGVLEPMQALPTIIEDNCFIGARSEVSEGMIVRQGAVLSSGMFISQSTRIYNRMTQETSYGEIPENAVVVPGTIPAPDQSHHIYAAIIVKYADAQTRTKTQINDLLRPTTS*
	Comchoano-2_2_503	4.5e-81	pfp		2.7.1.11,2.7.1.90	ko:K00850,ko:K21071	ko00010,ko00030,ko00051,ko00052,ko00680,ko01100,ko01110,ko01120,ko01130,ko01200,ko01230,ko03018,ko04152,ko05230,map00010,map00030,map00051,map00052,map00680,map01100,map01110,map01120,map01130,map01200,map01230,map03018,map04152,map05230	M00001,M00345	R00756,R00764,R02073,R03236,R03237,R03238,R03239,R04779	RC00002,RC00017	ko00000,ko00001,ko00002,ko01000,ko01009,ko03019	Catalyzes the phosphorylation of D-fructose 6-phosphate, the first committing step of glycolysis. Uses inorganic phosphate (PPi) as phosphoryl donor instead of ATP like common ATP-dependent phosphofructokinases (ATP-PFKs), which renders the reaction reversible, and can thus function both in glycolysis and gluconeogenesis. Consistently, PPi-PFK can replace the enzymes of both the forward (ATP-PFK)…	MNTHHGNILFAHSGGVTSVVNTVAATIYRLAKAHQRKMFISPYGVDGMTQHTFIDGDGIAEDEWAKIHITPSSAFGTSRKPFDNSPKALERFFKNLQDLNIRTIFINGGNNSQIITQAIQEASEAYQYPLQCIGIPKTIDNDIHKTDTCPGFGSTAKYTATSVYEISLDLAAMCFSSTQVLIYEAMGRDTGWIAAASALAKKHPYAGPHIILLPEATFSIKSVIEKTRDILATHKHCVICLAEGIDDIDGLLSSAKHQYAYKSLHLSDILQKELAIKAHTVIPDYLQRSARHLSSHVDVMQTIALAEHAYLIAEKGKTGLMACIVRESTTPYTWHTSHIPLQDIAGKTRYLPSEFISQDQMFVSDACIDYLQPLIEGEEQTPYVAGVPDYSQFIYNNIA…
	Comchoano-2_2_551	2.5e-54	dapE	GO:0003674,GO:0003824,GO:0005488,GO:0005515,GO:0005575,GO:0005622,GO:0005623,GO:0005737,GO:0005829,GO:0006082,GO:0006520,GO:0006553,GO:0006807,GO:0008150,GO:0008152,GO:0008270,GO:0008652,GO:0009014,GO:0009058,GO:0009066,GO:0009067,GO:0009085,GO:0009089,GO:0009987,GO:0016053,GO:0016787,GO:0016810,GO:0016811,GO:0019752,GO:0032153,GO:0042802,GO:0043167,GO:0043169,GO:0043436,GO:0043648,GO:0044237,GO:…	3.5.1.18	ko:K01439	ko00300,ko01100,ko01120,ko01230,map00300,map01100,map01120,map01230	M00016	R02734	RC00064,RC00090	ko00000,ko00001,ko00002,ko01000	Catalyzes the hydrolysis of N-succinyl-L,L- diaminopimelic acid (SDAP), forming succinate and LL-2,6- diaminoheptanedioate (DAP), an intermediate involved in the bacterial biosynthesis of lysine and meso-diaminopimelic acid, an essential component of bacterial cell walls	MMLPDIFFLKHLLQCASVTPDDAGCMDVIAQYLQTTPINYHQGDTNNSYFELGTGDTLFLFVGHTDVVPPGPLDYWDNHPFSCQETNPIIARGIVDMKGAIWAFCHALKTVQHKLKGRVGILLTSDEEGDGQNGMQSVIPKLQQQGFLAQWALVGEPTCVNNIGDYYKHERRGSYTFNITLKGQQGHTAYPDQAWSPNTALSQFLISLQHLQETLPEHHNISLFSVNTSTSTSNIIPQSISIGLNLRYFSKNTIKQCMTVFQQHHAAIQEKPGALPYQAKPIRLKEALEQAVASVTGLTPQASIKGGTSDARFLKPIAQEIIEFGLRSEYAHKINEQATETELHQLTNIYQELLLNLLSKT*
	Comchoano-2_2_574	1.1e-35	cmk	GO:0003674,GO:0003824,GO:0004127,GO:0004592,GO:0005575,GO:0005622,GO:0005623,GO:0005737,GO:0005829,GO:0006082,GO:0006139,GO:0006520,GO:0006573,GO:0006575,GO:0006725,GO:0006732,GO:0006753,GO:0006766,GO:0006767,GO:0006793,GO:0006796,GO:0006807,GO:0008150,GO:0008152,GO:0009058,GO:0009081,GO:0009108,GO:0009110,GO:0009117,GO:0009123,GO:0009165,GO:0009314,GO:0009628,GO:0009987,GO:0010165,GO:0010212,GO:…	1.17.7.4,2.5.1.19,2.7.1.26,2.7.4.25,2.7.7.2,6.3.2.1	ko:K00800,ko:K00945,ko:K02945,ko:K03527,ko:K03977,ko:K11753,ko:K13799	ko00240,ko00400,ko00410,ko00740,ko00770,ko00900,ko01100,ko01110,ko01130,ko01230,ko03010,map00240,map00400,map00410,map00740,map00770,map00900,map01100,map01110,map01130,map01230,map03010	M00022,M00052,M00096,M00119,M00125,M00178	R00158,R00161,R00512,R00549,R01665,R02473,R03460,R05884,R08210	RC00002,RC00017,RC00096,RC00141,RC00350,RC01137,RC01487	br01610,ko00000,ko00001,ko00002,ko01000,ko03009,ko03011	Belongs to the cytidylate kinase family. Type 1 subfamily	MMLVAVDGQSSTGKSSLAGALACRLGFNFLGTGSLYRLVAYQRLNSSKSFENIVTGLVEAVSFEYHQGDMKVLFGGKDVTAILNATDVTKMASDIAKDKEVRDLLEPVQHDFYVNPGLVAEGRDMGTVIFPNADLKFFLAADVQIRAKRRHQQLLAMGMMRTEEELVEQLRARDFQDENRDVSPLVPATDAIMIDAALPWGENLDQMYHKVVEMLPRGVLPKELEVDFKLTKERAYQLRQQHELTGNSKILEWWRMQVLDIEKKYGEDPLPGMRWLMPAYQRGFNVYADSRSEEMNDFMSPDFQIVDQHFYNQLIRIPQKHPVTAKRVFQIALNVGQGLANKTVRIDYNIDDFLYMES*
	Comchoano-2_2_591	2.3e-141	icd	GO:0003674,GO:0003824,GO:0003862,GO:0005575,GO:0005622,GO:0005623,GO:0005737,GO:0005829,GO:0006082,GO:0006520,GO:0006551,GO:0006807,GO:0008150,GO:0008152,GO:0008652,GO:0009058,GO:0009081,GO:0009082,GO:0009098,GO:0009987,GO:0016053,GO:0016491,GO:0016614,GO:0016616,GO:0019752,GO:0043436,GO:0044237,GO:0044238,GO:0044249,GO:0044281,GO:0044283,GO:0044424,GO:0044444,GO:0044464,GO:0046394,GO:0055114,GO:…	1.1.1.42	ko:K00031	ko00020,ko00480,ko00720,ko01100,ko01110,ko01120,ko01130,ko01200,ko01210,ko01230,ko04146,map00020,map00480,map00720,map01100,map01110,map01120,map01130,map01200,map01210,map01230,map04146	M00009,M00010,M00173,M00740	R00267,R00268,R01899	RC00001,RC00084,RC00114,RC00626,RC02801	br01601,ko00000,ko00001,ko00002,ko01000	Isocitrate/isopropylmalate dehydrogenase	MVDSVEKGQQIQWTDSISVPDFPIIPYIEGDGIGSDITPAMLKVVNHAVSKAYGDKRAIEWKEIFAGQKAFDLTGEWLPQDTIDAIEKYHVAIKGPLTTPVGGGIRSLNVALRQKLGLFICQRPVQYFEGVPSPMMHPEKVDITVFRENSEDIYIGIEFKAGDTETKRLLETLKNQYAVDNIARPENTGVGVKLISEHASKRLVRQALQYAISQEKEHVALVHKGNIMKYTEGAFCHWGYDVAVEEFAAKKVEWGYEIENPNNGQKILVTDVIADACFQQVLLKPENFDVIATMNLNGDYLSDALAAQIGGIGIAPGANLSDRDALFEATHGTAPLYAGKNLANPSSLILSAEMMLRHMGWSEAADKLIQGMRLSLKAKEVTQDFARHMEGVEGLSTSD…
	Comchoano-2_2_625	4.9e-48	dapA		4.3.3.7	ko:K01714	ko00261,ko00300,ko01100,ko01110,ko01120,ko01130,ko01230,map00261,map00300,map01100,map01110,map01120,map01130,map01230	M00016,M00525,M00526,M00527	R10147	RC03062,RC03063	ko00000,ko00001,ko00002,ko01000	Catalyzes the condensation of (S)-aspartate-beta- semialdehyde (S)-ASA and pyruvate to 4-hydroxy- tetrahydrodipicolinate (HTPA)	MFELRGSIVPLVTPLTHQREVDYPALEKLLAWHNDASTQGLIILGSTGEGNLLTEEERAEVIDFVINASNHTMPVWVGVNDTNPDRVLKLIHQAADLGAEGVMVPSPMYVKPSQAGIISYFTHLADASPIGLMMYNVPSRTGSTIDIETACILSHHEQIIGIKDCQISVDGMAQYQNAAHHFEVYCGNDRDMLVCLENGGAGVISVIGNLLPELVRALYELSVLGVHHKSAALDSRWQQLIGALERMSNPAAIKWAMSERGIISPYTRLPLSPLNFEEEAVMTEALEDLAPLWTFNPDYDVS*
	Comchoano-2_2_639	2.2e-92	gltA	GO:0003674,GO:0003824,GO:0004108,GO:0005488,GO:0005515,GO:0005575,GO:0005622,GO:0005623,GO:0005737,GO:0005829,GO:0006082,GO:0006091,GO:0006099,GO:0006101,GO:0008150,GO:0008152,GO:0009060,GO:0009987,GO:0015980,GO:0016740,GO:0016746,GO:0016999,GO:0017144,GO:0019752,GO:0036440,GO:0042802,GO:0043436,GO:0044237,GO:0044238,GO:0044281,GO:0044424,GO:0044444,GO:0044464,GO:0045333,GO:0046912,GO:0055114,GO:…	2.3.3.1	ko:K01647	ko00020,ko00630,ko01100,ko01110,ko01120,ko01130,ko01200,ko01210,ko01230,map00020,map00630,map01100,map01110,map01120,map01130,map01200,map01210,map01230	M00009,M00010,M00012,M00740	R00351	RC00004,RC00067	br01601,ko00000,ko00001,ko00002,ko01000	Belongs to the citrate synthase family	MTQPVMSENEINQQAKILAQLPNGEYIEHHLPLVQDIYGNPYLITSNLYQETGISLYDEGLRSTATAESKITRIIPFVQTKNNSPQGILQYRGYNVKSLATACSFLETSYLLLHGNLPSNIEFKSFSEDITLHRILDKQTEKMIESYDRQTNPMVILIGTMSSLASRYESNYDMHKVEDRQALGHRLIAKMPTLCAYIHKHRIGQRPITPDDSLGHTANFLHMLLSNQSTTAEISQEHIKILDMILTLHADHQMAVSTFVARSVTSAGTPTISSIAAAIAALSGPLHGGANERVVDMLSDISDTQIDDIIAKAKDPNDPFKLFGFGHRVYKGMDPRASALREMTLTLLHDKKSSIEPDPMFDTALKLEEAALNDPYFIERNLFPNVDFYSGIALRALGI…

## Sheet: Supp Data 9
Supplementary Data 9 | Predicted protein annotations and metatranscriptome read mapping for Comchoano-1 and Comchoano-2. Predicted proteins and their positions predicted by prodigal. Metatranscriptome data mapped at a minimum of 99% sequence identity. Pfam domain descriptions are the lowest scoring domain hit for each protein (e-5, unless in one case of a Ank with e= 1.3x10e-05). pT4SSi gene name…
Genome	Contig	Protein_ID	N-terminus position	C-terminus position	Metatranscriptome, 20 Mar 2014, M2 > 3 µm size fraction, total mapped reads	Metatranscriptome, 2 Apr 2014, M1 > 3 µm size fraction, total mapped reads	Metatranscriptome, 20 Mar 2014, M2 > 3 µm size fraction, rpkm	Metatranscriptome, 2 Apr 2014, M1 > 3 µm size fraction, rpkm	Pfam description	pT4SSi gene name	TransDB	TransDB_Family ID	TransDB_Subfamily	TransDB_Substrate/Function	Coxiella Amino Acid Protein Transporter	Coxiella Gene ID	Coxiella putative amino acid substrate	Coxiella Protein Family	Coxiella Transporter Type
Comchoano-1	1	1	396	530	1	0	0.0403271	0	Ribosomal protein L34
Comchoano-1	1	10	20893	17180	6	8	0.0087323	0.0112624
Comchoano-1	1	100	106357	105371	0	4	0	0.0212055	Peptidase family M23
Comchoano-1	1	101	106950	106354	4	7	0.0362674	0.0613929	Iron/manganese superoxide dismutases, C-terminal domain
Comchoano-1	1	102	107076	107669	14	14	0.127578	0.123407	AhpC/TSA family
Comchoano-1	1	103	107670	108284	2	1	0.0176021	0.0085133	FtsJ-like methyltransferase
Comchoano-1	1	104	108312	110189	29	18	0.0834903	0.0501273	Peptidase family M41
Comchoano-1	1	105	110146	111363	2	6	0.00888059	0.0257707	Phosphoglucomutase/phosphomannomutase, alpha/beta/alpha domain I
Comchoano-1	1	106	111715	111323	0	0	0	0	Bacterial regulatory proteins, luxR family
Comchoano-1	1	107	112882	111815	1	0	0.00506451	0	FAD binding domain
Comchoano-1	1	108	113894	112875	0	2	0	0.0102594	FAD binding domain
Comchoano-1	1	109	115099	113897	2	5	0.00899141	0.0217436	Metallopeptidase family M24
Comchoano-1	1	11	21102	20899	0	0	0	0
Comchoano-1	1	110	115285	115169	0	0	0	0
Comchoano-1	1	111	115417	115734	1	1	0.0170468	0.0164895
Comchoano-1	1	112	116028	116585	0	0	0	0	NADPH-dependent FMN reductase
Comchoano-1	1	113	116736	117743	53	28	0.284412	0.145343	Ribosomal protein S2
Comchoano-1	1	114	117748	118566	40	17	0.264246	0.108633	Elongation factor TS
Comchoano-1	1	115	118581	119288	20	15	0.152867	0.110902	Amino acid kinase family
Comchoano-1	1	116	119291	119839	13	7	0.128193	0.0667704	Ribosome recycling factor
Comchoano-1	1	117	119839	120519	1	2	0.00794682	0.015374	Putative undecaprenyl diphosphate synthase
Comchoano-1	1	118	120528	121286	1	0	0.00712907	0	Cytidylyltransferase family
Comchoano-1	1	119	121309	123645	16	20	0.0370126	0.0447531	Surface antigen
Comchoano-1	1	12	23873	21204	6	4	0.012148	0.0078339
Comchoano-1	1	120	123702	124208	21	9	0.22427	0.0929733	Outer membrane protein (OmpH-like)
Comchoano-1	1	121	124208	124771	3	2	0.0287949	0.018569	Ribonuclease HII
Comchoano-1	1	122	124773	128141	5	8	0.00802232	0.0124161	Bacterial DNA polymerase III alpha subunit
Comchoano-1	1	123	128825	128142	0	0	0	0	Uracil DNA glycosylase superfamily
Comchoano-1	1	124	129266	128943	0	2	0	0.0323664	Domain of unknown function (DUF3470)
Comchoano-1	1	125	129501	129334	1	1	0.0323583	0.0313004
Comchoano-1	1	126	129620	129823	3	0	0.0798597	0	BolA-like protein
Comchoano-1	1	127	129833	130153	0	3	0	0.0490047	Glutaredoxin
Comchoano-1	1	128	130305	130150	0	1	0	0.0337237
Comchoano-1	1	129	130441	131175	2	6	0.0147244	0.0427289
Comchoano-1	1	13	24234	24815	1	0	0.00930092	0
Comchoano-1	1	130	131269	134229	4	2	0.00730248	0.00353187	Pyridine nucleotide-disulphide oxidoreductase
Comchoano-1	1	131	134638	134817	1	5	0.030189	0.14601
Comchoano-1	1	132	134810	135145	1	3	0.0161309	0.0468104	HIT domain
Comchoano-1	1	133	136211	135147	4	4	0.0203152	0.019651	AI-2E family transporter		Yes	AI-2E		Autoinducer-2 export
Comchoano-1	1	134	136683	136213	0	0	0	0	SmpB protein
Comchoano-1	1	135	136751	137182	1	0	0.0125379	0	Polyketide cyclase / dehydrase and lipid transport
Comchoano-1	1	136	137175	139370	3	5	0.00738565	0.011907
Comchoano-1	1	137	139354	140358	4	0	0.0215292	0
Comchoano-1	1	138	140358	141152	6	2	0.040835	0.0131667	Ribosomal RNA adenine dimethylase
Comchoano-1	1	139	141318	142703	2	2	0.00780337	0.00754826	MatE		Yes	MOP	MATE	multidrug efflux
Comchoano-1	1	14	24806	25165	0	0	0	0
Comchoano-1	1	140	142779	143342	0	0	0	0
Comchoano-1	1	141	143419	144180	0	8	0	0.0549505	Cell division protein
Comchoano-1	1	142	144544	144131	0	0	0	0	NUDIX domain
Comchoano-1	1	143	144828	144544	0	0	0	0	Domain of unknown function (DUF4389)
Comchoano-1	1	144	147280	144776	12	9	0.025897	0.0187877	SecA DEAD-like domain
Comchoano-1	1	145	147405	147656	0	0	0	0
Comchoano-1	1	146	149251	147653	2	3	0.00676325	0.0098132
Comchoano-1	1	147	149376	150548	9	6	0.041497	0.0267602	Histidine kinase-, DNA gyrase B-, and HSP90-like ATPase
Comchoano-1	1	148	151173	150541	4	7	0.0342015	0.0578958
Comchoano-1	1	149	151892	151182	10	5	0.0761104	0.036811
Comchoano-1	1	15	26358	25168	0	0	0	0	Bacterial type II and III secretion system protein
Comchoano-1	1	150	153119	151998	12	6	0.0578466	0.0279777	DnaJ C terminal domain
Comchoano-1	1	151	155106	153172	172	51	0.480589	0.137842	Hsp70 protein
Comchoano-1	1	152	155738	155169	27	5	0.256421	0.0459329	GrpE
Comchoano-1	1	153	155915	156391	0	2	0	0.0219629	Disulfide bond formation protein DsbB
Comchoano-1	1	154	156378	157664	15	12	0.0630307	0.0487761	Peptidase M16 inactive domain
Comchoano-1	1	155	157664	158917	20	19	0.0862544	0.0792627	Peptidase M16 inactive domain
Comchoano-1	1	156	159819	158914	2	2	0.0119422	0.0115517
Comchoano-1	1	157	162027	159871	2	3	0.00501284	0.00727342	UvrD-like helicase C-terminal domain
Comchoano-1	1	158	162176	162496	1	0	0.016887	0
Comchoano-1	1	159	162754	165120	0	0	0	0	Small metal-binding protein
Comchoano-1	1	16	26876	27775	10	20	0.0601094	0.116288	N-terminal domain of ribose phosphate pyrophosphokinase
Comchoano-1	1	160	165256	165894	0	0	0	0
Comchoano-1	1	161	166008	166679	0	0	0	0	LexA-binding, inner membrane-associated putative hydrolase
Comchoano-1	1	162	167462	166680	1	4	0.00691028	0.0267374	Glutamine amidotransferases class-II
Comchoano-1	1	163	167979	167509	1	5	0.0114975	0.0556082	TspO/MBR family
Comchoano-1	1	164	168724	167996	2	1	0.0148457	0.00718017	short chain dehydrogenase
Comchoano-1	1	165	168830	169615	0	1	0	0.00665881	short chain dehydrogenase
Comchoano-1	1	166	169738	172065	0	1	0	0.00224631	RPAP1-like, N-terminal
Comchoano-1	1	167	172378	175173	4	7	0.00773358	0.0130913	RPAP1-like, N-terminal
Comchoano-1	1	168	176406	175435	2	3	0.0111305	0.0161498	Flavin containing amine oxidoreductase
Comchoano-1	1	169	177387	176833	0	1	0	0.00943532
Comchoano-1	1	17	27765	28430	9	7	0.0731346	0.0550228	Ribosomal protein TL5, C-terminal domain
Comchoano-1	1	170	177898	177539	0	0	0	0
Comchoano-1	1	171	178148	178846	0	1	0	0.00748878	FAD binding domain
Comchoano-1	1	172	178865	179293	0	0	0	0	FAD binding domain
Comchoano-1	1	173	179362	179868	0	1	0	0.0103304
Comchoano-1	1	174	179887	180345	1	0	0.0117988	0	Phosphotransferase enzyme family
Comchoano-1	1	175	182086	181097	7	1	0.0382476	0.0052853
Comchoano-1	1	176	182828	182145	17	1	0.134503	0.00765325	Glutathione S-transferase, N-terminal domain
Comchoano-1	1	177	183485	182883	3	4	0.0269294	0.034732	Bacterial regulatory proteins, tetR family
Comchoano-1	1	178	184263	184541	0	1	0	0.0188028	TfoX C-terminal domain
Comchoano-1	1	179	184704	185003	2	1	0.0361461	0.0174822	Helix-turn-helix
Comchoano-1	1	18	28381	28986	5	6	0.0446598	0.0518397	Peptidyl-tRNA hydrolase
Comchoano-1	1	180	185000	186199	5	5	0.0225348	0.021798	HipA-like C-terminal domain
Comchoano-1	1	181	186305	186418	0	0	0	0
Comchoano-1	1	182	187165	186491	0	0	0	0	NAD-binding of NADP-dependent 3-hydroxyisobutyrate dehydrogenase
Comchoano-1	1	183	187477	187719	1	0	0.0223299	0
Comchoano-1	1	184	188394	187783	7	1	0.0619097	0.0085551
Comchoano-1	1	185	188541	189056	0	0	0	0
Comchoano-1	1	186	189124	189789	12	6	0.0975128	0.0471624	Adenylate kinase
Comchoano-1	1	187	191553	189784	4	3	0.012219	0.00886461	ABC transporter		Yes	ABC	binding	lipid A	NP_819516.1	CBU_0481	arginine	The_ATP-binding_Cassette_(ABC)_Superfamily	ATP-Dependent
Comchoano-1	1	188	191696	193942	15	10	0.0360897	0.0232732
Comchoano-1	1	189	194173	195342	5	3	0.0231131	0.0134145	SHS2 domain inserted in FTSA
Comchoano-1	1	19	29001	30080	9	5	0.0450737	0.0242223	Protein of unknown function (DUF933)
Comchoano-1	1	190	195420	196571	12	10	0.0563389	0.0454141	Tubulin/FtsZ family, GTPase domain
Comchoano-1	1	191	197099	196572	2	1	0.0205079	0.00991872	Telomere recombination
Comchoano-1	1	192	199305	197080	13	9	0.031573	0.0211436	DNA topoisomerase
Comchoano-1	1	193	199863	199366	0	0	0	0	Dihydrofolate reductase
Comchoano-1	1	194	199908	201101	5	5	0.0226481	0.0219077	Cytochrome C oxidase subunit II, periplasmic domain
Comchoano-1	1	195	201101	202675	1	2	0.00343319	0.00664189	Cytochrome C and Quinol oxidase polypeptide I
Comchoano-1	1	196	202662	203372	1	1	0.00761104	0.00736221
Comchoano-1	1	197	203380	204240	0	0	0	0	Cytochrome c oxidase subunit III
Comchoano-1	1	198	204254	205738	4	4	0.0145656	0.0140894
Comchoano-1	1	199	205757	207871	0	5	0	0.0123632
Comchoano-1	1	2	533	838	1	1	0.0177175	0.0171383	Ribonuclease P
Comchoano-1	1	20	31122	30058	0	0	0	0	Poly A polymerase head domain
Comchoano-1	1	200	213016	213201	0	0	0	0
Comchoano-1	1	201	213225	213824	1	0	0.00902143	0
Comchoano-1	1	202	213814	214320	0	0	0	0	Ankyrin repeats (many copies)
Comchoano-1	1	203	214262	214558	0	0	0	0	Ankyrin repeats (many copies) (1.3e-05)
Comchoano-1	1	204	214709	214930	0	0	0	0
Comchoano-1	1	205	215044	217344	15	8	0.0352424	0.0181814
Comchoano-1	1	206	217428	217952	0	0	0	0
Comchoano-1	1	207	218589	220151	12	6	0.0415147	0.0200787
Comchoano-1	1	208	220230	222233	15	13	0.0404681	0.0339257	ABC transporter		Yes	ABC	binding	cobalt
Comchoano-1	1	209	223133	222261	7	8	0.0433794	0.0479557
Comchoano-1	1	21	31243	32001	1	1	0.00712907	0.006896	Phosphatidylserine decarboxylase
Comchoano-1	1	210	223912	223154	7	6	0.0499035	0.041376
Comchoano-1	1	211	225159	224014	4	10	0.018878	0.0456521
Comchoano-1	1	212	226492	225179	10	8	0.0411564	0.0318487
Comchoano-1	1	213	227714	226536	5	4	0.0229365	0.0177493
Comchoano-1	1	214	229225	227711	5	14	0.0178462	0.0483358
Comchoano-1	1	215	229363	230820	10	12	0.0370888	0.0430515	tRNA synthetase class II core domain (G, H, P, S and T)
Comchoano-1	1	216	231470	230814	3	2	0.0247127	0.0159365
Comchoano-1	1	217	232799	231693	2	0	0.00977186	0
Comchoano-1	1	218	232937	233608	6	1	0.0483204	0.00779011
Comchoano-1	1	219	233786	234385	39	38	0.351836	0.331607
Comchoano-1	1	22	31964	32908	4	2	0.0228976	0.0110745	ABC transporter		Yes	ABC	binding	daunorubicin	NP_819157.1	CBU_0107	amino_acid	The_ATP-binding_Cassette_(ABC)_Superfamily	ATP-Dependent
Comchoano-1	1	220	234431	234955	47	32	0.484695	0.319216
Comchoano-1	1	221	235418	236578	8	8	0.0372678	0.0360494	Sodium/hydrogen exchanger family		Yes	CPA2		potassium/sodium ion:proton antiporter
Comchoano-1	1	222	236587	239043	9	16	0.0198023	0.0340532	Transketolase, thiamine diphosphate binding domain
Comchoano-1	1	223	239050	240270	3	1	0.0132881	0.00428456	2-oxoacid dehydrogenases acyltransferase (catalytic domain)
Comchoano-1	1	224	240283	241695	4	3	0.0153083	0.0111059	Pyridine nucleotide-disulphide oxidoreductase
Comchoano-1	1	225	243002	241689	3	0	0.0123469	0	MatE		Yes	MOP	MATE	multidrug efflux
Comchoano-1	1	226	243096	244367	0	2	0	0.00822528	Mur ligase family, glutamate ligase domain
Comchoano-1	1	227	244541	245482	18	8	0.103368	0.0444392
Comchoano-1	1	228	247447	245492	5	4	0.0138206	0.010695	NAD-dependent DNA ligase adenylation domain
Comchoano-1	1	229	247994	247437	2	1	0.0194034	0.0093845
Comchoano-1	1	23	32917	33690	5	7	0.0349537	0.0473353	ABC-2 type transporter		Yes	ABC	membrane	multidrug
Comchoano-1	1	230	248520	247975	0	0	0	0	ZipA, C-terminal FtsZ-binding domain
Comchoano-1	1	231	248843	251191	3	4	0.00690439	0.00890488	Penicillin amidase
Comchoano-1	1	232	251267	252460	9	7	0.0407666	0.0306707
Comchoano-1	1	233	252493	253188	0	0	0	0	Penicillin amidase
Comchoano-1	1	234	253264	254409	13	7	0.0613536	0.0319565
Comchoano-1	1	235	254663	255292	1	1	0.00859115	0.00831028	Putative methyltransferase
Comchoano-1	1	236	256128	255331	2	1	0.0135604	0.00655855
Comchoano-1	1	237	256588	256181	0	0	0	0	Smr domain
Comchoano-1	1	238	256623	257543	0	1	0	0.0056817	Semialdehyde dehydrogenase, dimerisation domain
Comchoano-1	1	239	257544	257954	0	0	0	0
Comchoano-1	1	24	33695	34669	1	0	0.00554809	0	Putative S-adenosyl-L-methionine-dependent methyltransferase
Comchoano-1	1	240	258241	257951	2	2	0.0372678	0.0360494
Comchoano-1	1	241	258291	259088	0	1	0	0.00655855	tRNA pseudouridine synthase
Comchoano-1	1	242	259092	260219	4	2	0.0191795	0.00927625
Comchoano-1	1	243	260275	260820	1	6	0.0099153	0.0575468	Colicin V production protein
Comchoano-1	1	244	261739	260813	1	2	0.00583568	0.0112898
Comchoano-1	1	245	262650	261736	0	1	0	0.005719
Comchoano-1	1	246	262799	264058	2	2	0.00858433	0.00830368	Major Facilitator Superfamily		Yes	MFS		nitrate/nitrite	NP_819596.1	CBU_0566	asparagine	The_Major_Facilitator_Superfamily_(MFS)	Secondary_Transporter
Comchoano-1	1	247	264048	264740	1	4	0.00780901	0.0302148	Triosephosphate isomerase
Comchoano-1	1	248	264722	264994	2	6	0.0397341	0.115305	Preprotein translocase SecG subunit
Comchoano-1	1	249	265098	265469	2	1	0.0291312	0.0140894	NADH-ubiquinone/plastoquinone oxidoreductase, chain 3
Comchoano-1	1	25	34707	35216	4	15	0.0424663	0.154042	Uncharacterized ACR, COG1678
Comchoano-1	1	250	265469	265972	0	0	0	0	NADH ubiquinone oxidoreductase, 20 Kd subunit
Comchoano-1	1	251	265969	266634	3	1	0.0243782	0.0078604	Respiratory-chain NADH dehydrogenase, 30 Kd subunit
Comchoano-1	1	252	266618	267871	1	0	0.00431272	0	Respiratory-chain NADH dehydrogenase, 49 Kd subunit
Comchoano-1	1	253	267868	268371	3	1	0.0322296	0.010392	Thioredoxin-like [2Fe-2S] ferredoxin
Comchoano-1	1	254	268364	269650	2	6	0.0084041	0.024388	Respiratory-chain NADH dehydrogenase 51 Kd subunit
Comchoano-1	1	255	269647	271842	6	7	0.0147713	0.0166698	2Fe-2S iron-sulfur cluster binding domain
Comchoano-1	1	256	271843	272835	0	0	0	0	NADH dehydrogenase
Comchoano-1	1	257	272790	273374	0	0	0	0	4Fe-4S binding domain
Comchoano-1	1	258	273367	273867	0	0	0	0	NADH-ubiquinone/plastoquinone oxidoreductase chain 6
Comchoano-1	1	259	273860	274171	0	0	0	0	NADH-ubiquinone/plastoquinone oxidoreductase chain 4L
Comchoano-1	1	26	35213	35623	0	1	0	0.0127492	Holliday junction resolvase
Comchoano-1	1	260	274168	276018	1	1	0.00292099	0.0028255	Proton-conducting membrane transporter
Comchoano-1	1	261	276040	277506	0	0	0	0	Proton-conducting membrane transporter
Comchoano-1	1	262	277506	278873	0	0	0	0	Proton-conducting membrane transporter
Comchoano-1	1	263	278870	279754	3	6	0.0183388	0.0354785	Peptidase family S49
Comchoano-1	1	264	281206	280124	3	5	0.0149829	0.0241551	DNA polymerase III, delta subunit
Comchoano-1	1	265	282150	281359	15	9	0.102475	0.0594747
Comchoano-1	1	266	282312	283106	5	2	0.0340292	0.0131667
Comchoano-1	1	267	283099	283728	1	1	0.00859115	0.00831028	Thymidine kinase
Comchoano-1	1	268	283725	284204	1	2	0.0112815	0.0218253	Integron-associated effector binding protein
Comchoano-1	1	269	284679	284209	6	2	0.0689851	0.0222433
Comchoano-1	1	27	35643	37391	3	0	0.00927432	0
Comchoano-1	1	270	285893	285312	36	21	0.334833	0.188934
Comchoano-1	1	271	287855	285963	2	1	0.0057123	0.00276277	SNARE associated Golgi protein
Comchoano-1	1	272	288775	287852	4	2	0.0234186	0.0113265	Radical SAM superfamily
Comchoano-1	1	273	289386	288772	1	0	0.00880104	0	Biotin/lipoate A/B protein ligase family
Comchoano-1	1	274	290206	289358	0	0	0	0	Amino-transferase class IV
Comchoano-1	1	275	291375	290203	6	4	0.0276647	0.0178402	D-alanyl-D-alanine carboxypeptidase
Comchoano-1	1	276	291652	292500	0	0	0	0	Glycosyltransferase sugar-binding region containing DXD motif
Comchoano-1	1	277	292956	292696	0	0	0	0
Comchoano-1	1	278	293186	293037	0	0	0	0
Comchoano-1	1	279	293552	294247	6	7	0.0466518	0.0526477	SpoU rRNA Methylase family
Comchoano-1	1	28	37572	38906	8	11	0.0324068	0.0431026	Bacterial dnaA protein
Comchoano-1	1	280	294361	294912	22	41	0.215761	0.388954	Ribosomal protein S6
Comchoano-1	1	281	295023	295463	22	22	0.270192	0.261358	Ribosomal protein L9, C-terminal domain
Comchoano-1	1	282	295463	296827	18	21	0.0713116	0.0804769	DnaB-like helicase C terminal domain
Comchoano-1	1	283	299593	297026	4	5	0.00842047	0.0101815	Type VI secretion protein IcmF C-terminal
Comchoano-1	1	284	300153	299590	0	2	0	0.018569
Comchoano-1	1	285	300759	300160	0	2	0	0.017453	Toprim domain
Comchoano-1	1	286	301651	300728	0	2	0	0.0113265
Comchoano-1	1	287	303767	301638	134	129	0.340119	0.316724	3' exoribonuclease family, domain 1
Comchoano-1	1	288	304039	303764	4	6	0.0786013	0.114047	Ribosomal protein S15
Comchoano-1	1	289	305017	304142	0	0	0	0	TruB family pseudouridylate synthase (N terminal domain)
Comchoano-1	1	29	38915	40054	7	14	0.0332106	0.0642496	DNA polymerase III beta subunit, C-terminal domain
Comchoano-1	1	290	305390	305010	0	1	0	0.0137557	Ribosome-binding factor A
Comchoano-1	1	291	307551	305350	28	42	0.0687449	0.099746	Elongation factor Tu GTP binding domain
Comchoano-1	1	292	309074	307560	26	15	0.0928004	0.0517883	NusA-like KH domain
Comchoano-1	1	293	309496	309071	5	4	0.0635745	0.0491969
Comchoano-1	1	294	310011	309676	0	0	0	0
Comchoano-1	1	295	311687	310011	9	9	0.0290182	0.0280695	DALR anticodon binding domain
Comchoano-1	1	296	313543	311729	28	18	0.0834109	0.0518682	Elongation factor Tu GTP binding domain
Comchoano-1	1	297	315529	313616	4	3	0.0112992	0.00819733	3-hydroxyacyl-CoA dehydrogenase, NAD binding domain
Comchoano-1	1	298	316728	315529	10	3	0.0450695	0.0130788	Thiolase, N-terminal domain
Comchoano-1	1	299	317844	316756	0	1	0	0.00480438
Comchoano-1	1	3	826	1044	0	0	0	0	Haemolytic domain
Comchoano-1	1	30	40054	41073	0	1	0	0.0051297	RecF/RecN/SMC N terminal domain
Comchoano-1	1	300	318491	317841	0	0	0	0	ABC transporter		Yes	ABC	binding	lipoprotein	NP_819157.1	CBU_0107	amino_acid	The_ATP-binding_Cassette_(ABC)_Superfamily	ATP-Dependent
Comchoano-1	1	301	319566	318478	0	0	0	0	HlyD family secretion protein
Comchoano-1	1	302	320782	319532	0	1	0	0.00418173	Outer membrane efflux protein
Comchoano-1	1	303	322356	320815	0	0	0	0	ABC1 family
Comchoano-1	1	304	322869	322363	1	0	0.0106795	0
Comchoano-1	1	305	323594	322872	0	0	0	0	ubiE/COQ5 methyltransferase family
Comchoano-1	1	306	325255	323591	4	2	0.01299	0.00628265
Comchoano-1	1	307	328441	325349	11	11	0.0192245	0.018596	tRNA synthetases class I (I, L, M and V)
Comchoano-1	1	308	328958	328515	0	0	0	0	Signal peptidase (SPase) II
Comchoano-1	1	309	329064	330011	0	0	0	0	Sodium/calcium exchanger protein		Yes	CaCA		sodium ion:calcium ion antiporter
Comchoano-1	1	31	41197	43653	11	20	0.0242029	0.0425665	DNA gyrase B
Comchoano-1	1	310	330508	329984	0	0	0	0	CDP-alcohol phosphatidyltransferase
Comchoano-1	1	311	331169	330501	3	1	0.0242687	0.0078251	Possible lysine decarboxylase
Comchoano-1	1	312	331235	332527	2	1	0.00836507	0.00404579	Major Facilitator Superfamily		Yes	MFS		Acetyl-CoA:CoA antiporter
Comchoano-1	1	313	332888	332490	5	3	0.0678874	0.0394008	Bacterial SH3 domain
Comchoano-1	1	314	332987	333802	2	3	0.0132609	0.0192411	Protein of unknown function (DUF2797)
Comchoano-1	1	315	335181	333799	8	3	0.0312813	0.011347	Lyase
Comchoano-1	1	316	335306	336949	5	4	0.016445	0.0127259	Acyl-CoA dehydrogenase, C-terminal domain
Comchoano-1	1	317	337015	337371	2	2	0.0303586	0.0293661
Comchoano-1	1	318	337453	338523	1	1	0.00505031	0.0048852
Comchoano-1	1	319	339896	338679	10	8	0.0444029	0.034361	Aminotransferase class I and II
Comchoano-1	1	32	43654	44376	2	2	0.0149691	0.0144797	Peroxide stress protein YaaA
Comchoano-1	1	320	339979	341955	3	5	0.0082042	0.0132266	Ultra-violet resistance protein B
Comchoano-1	1	321	342709	342068	4	4	0.0337213	0.0326188
Comchoano-1	1	322	343607	342900	6	0	0.04586	0
Comchoano-1	1	323	343788	344465	0	0	0	0	Putative vitamin uptake transporter
Comchoano-1	1	324	344458	345582	0	5	0	0.0232525	Queuine tRNA-ribosyltransferase
Comchoano-1	1	325	345594	345968	0	2	0	0.0279528	MazG nucleotide pyrophosphohydrolase domain
Comchoano-1	1	326	346118	346942	1	2	0.00655805	0.0126873
Comchoano-1	1	327	347742	346939	0	0	0	0	Formamidopyrimidine-DNA glycosylase N-terminal domain
Comchoano-1	1	328	347885	349414	1	2	0.00353423	0.00683737	Deoxyribodipyrimidine photo-lyase-related protein
Comchoano-1	1	329	349411	349554	0	0	0	0	Uncharacterized protein conserved in bacteria (DUF2256)
Comchoano-1	1	33	44330	45361	0	1	0	0.00507
Comchoano-1	1	330	349922	352582	4	8	0.00812607	0.0157208
Comchoano-1	1	331	355250	352617	0	3	0	0.00595575	Ankyrin repeats (3 copies)
Comchoano-1	1	332	357331	355556	10	2	0.0304441	0.00588976	Ankyrin repeats (3 copies)
Comchoano-1	1	333	358782	357637	1	1	0.00471951	0.00456521	Ankyrin repeats (many copies)
Comchoano-1	1	334	359230	361041	3	1	0.00895169	0.00288634
Comchoano-1	1	335	361413	363296	0	0	0	0	Competence protein		Yes	DNA-T		unknown substrate
Comchoano-1	1	336	363381	363899	5	0	0.0521606	0
Comchoano-1	1	337	364749	363943	5	2	0.0335226	0.0129706	Thymidylate synthase
Comchoano-1	1	338	366555	364858	21	18	0.0668713	0.0554443
Comchoano-1	1	339	367896	366568	21	21	0.0854522	0.0826585
Comchoano-1	1	34	46089	45343	1	3	0.00724375	0.0210208
Comchoano-1	1	340	368200	368586	0	4	0	0.0541675
Comchoano-1	1	341	368637	369413	1	5	0.00696371	0.0336802
Comchoano-1	1	342	369491	370378	2	2	0.0121845	0.0117862	Rhodanese-like domain
Comchoano-1	1	343	370755	370375	1	1	0.0142206	0.0137557
Comchoano-1	1	344	370891	371256	0	1	0	0.014321	Succinate dehydrogenase/Fumarate reductase transmembrane subunit
Comchoano-1	1	345	371226	371576	0	1	0	0.0149348
Comchoano-1	1	346	371576	373327	5	6	0.0154307	0.0179115	FAD binding domain
Comchoano-1	1	347	373327	374022	4	1	0.0311012	0.0075211	2Fe-2S iron-sulfur cluster binding domain
Comchoano-1	1	348	374022	376688	9	8	0.0182425	0.0156854	Transketolase, pyrimidine binding domain
Comchoano-1	1	349	376685	377836	6	6	0.0281694	0.0272485	2-oxoacid dehydrogenases acyltransferase (catalytic domain)
Comchoano-1	1	35	48220	46130	1	0	0.00258557	0	Type III restriction enzyme, res subunit
Comchoano-1	1	350	377846	379003	7	9	0.0326939	0.0406608	ATP-grasp domain
Comchoano-1	1	351	379003	379872	6	2	0.0373107	0.0120303	CoA binding domain
Comchoano-1	1	352	381179	379869	5	6	0.0206253	0.0239412	50S ribosome-binding GTPase
Comchoano-1	1	353	381748	381176	2	1	0.0188945	0.0091384	Tetratricopeptide repeat-like domain
Comchoano-1	1	354	382977	381745	5	2	0.0219312	0.00848566	Histidyl-tRNA synthetase
Comchoano-1	1	355	383394	382987	2	2	0.0265545	0.0256863	Helix-turn-helix domain
Comchoano-1	1	356	384147	383449	11	8	0.0851607	0.0599102
Comchoano-1	1	357	384679	384221	0	0	0	0	L,D-transpeptidase catalytic domain
Comchoano-1	1	358	385869	384679	3	3	0.0136231	0.0131777
Comchoano-1	1	359	386394	386110	65	52	1.23679	0.957087	Bacterial DNA-binding protein
Comchoano-1	1	36	49809	48373	1	1	0.00376312	0.00364009	Bacterial extracellular solute-binding proteins, family 5 Middle		Yes	ABC	binding protein	oligopeptide
Comchoano-1	1	360	386555	387418	2	1	0.0125234	0.00605697
Comchoano-1	1	361	388291	387404	1	1	0.00609226	0.00589309	Domain of unknown function (DUF1731)
Comchoano-1	1	362	388736	388557	0	1	0	0.029202
Comchoano-1	1	363	390715	388778	32	31	0.0892735	0.0836563	DEAD/DEAH box helicase
Comchoano-1	1	364	390827	392119	2	2	0.00836507	0.00809159	Sodium:alanine symporter family		Yes	AGCS		sodium ion:alanine symporter
Comchoano-1	1	365	392366	393115	5	4	0.0360737	0.0279154
Comchoano-1	1	366	393120	393782	4	2	0.0326516	0.015792
Comchoano-1	1	367	394950	393766	0	0	0	0	Radical SAM superfamily
Comchoano-1	1	368	395440	394892	0	0	0	0	Acetyltransferase (GNAT) domain
Comchoano-1	1	369	396437	395442	2	1	0.010862	0.00525343	Glycoprotease family
Comchoano-1	1	37	51092	49812	0	0	0	0	ABC transporter		Yes	ABC	binding	phosphate	NP_820834.1	CBU_1857	oligopeptide	The_ATP-binding_Cassette_(ABC)_Superfamily	ATP-Dependent
Comchoano-1	1	370	396994	396419	1	0	0.00939798	0	Glycerol-3-phosphate acyltransferase
Comchoano-1	1	371	397082	398299	1	0	0.00444029	0	Major Facilitator Superfamily		Yes	MFS		multidrug efflux
Comchoano-1	1	372	398850	398437	1	1	0.0130843	0.0126566	Phosphoribosyl transferase domain
Comchoano-1	1	373	399874	398987	2	0	0.0121845	0
Comchoano-1	1	374	400892	399948	1	0	0.0057244	0
Comchoano-1	1	375	402062	400923	2	0	0.00948874	0	RmuC family
Comchoano-1	1	376	402751	402098	2	1	0.0165508	0.00800485	Glutathione S-transferase, N-terminal domain
Comchoano-1	1	377	403321	402770	0	0	0	0	GDSL-like Lipase/Acylhydrolase family
Comchoano-1	1	378	403404	404054	1	0	0.00831359	0	ABC transporter		Yes	ABC	binding	lipoprotein	NP_819157.1	CBU_0107	amino_acid	The_ATP-binding_Cassette_(ABC)_Superfamily	ATP-Dependent
Comchoano-1	1	379	404051	406351	1	1	0.00234949	0.00227268			Yes	ABC	membrane	unknown substrate
Comchoano-1	1	38	51307	51648	0	1	0	0.0153289
Comchoano-1	1	380	406357	406632	0	0	0	0
Comchoano-1	1	381	406634	407212	0	0	0	0	Prokaryotic cytochrome b561
Comchoano-1	1	382	410968	407213	1	1	0.0014391	0.00139205	Ankyrin repeats (3 copies)
Comchoano-1	1	383	415044	411355	0	2	0	0.00283392
Comchoano-1	1	384	416187	415645	1	0	0.00997018	0
Comchoano-1	1	385	416432	416190	0	0	0	0
Comchoano-1	1	386	416952	416413	4	0	0.0401027	0	Intracellular septation protein A
Comchoano-1	1	387	417094	417903	2	0	0.0133593	0	Alpha/beta hydrolase family
Comchoano-1	1	388	417925	418638	2	3	0.015158	0.0219937	RNA pseudouridylate synthase
Comchoano-1	1	389	418614	419225	0	0	0	0
Comchoano-1	1	39	52444	51662	0	0	0	0			Yes	ABC	membrane	dipeptide/oligopeptide
Comchoano-1	1	390	419222	419914	0	0	0	0	Cytochrome C assembly protein		Yes	ABC	membrane	heme export
Comchoano-1	1	391	419901	420293	0	0	0	0	CcmE
Comchoano-1	1	392	420290	421987	0	1	0	0.00308024	Cytochrome C assembly protein
Comchoano-1	1	393	421977	422456	0	0	0	0	AhpC/TSA family
Comchoano-1	1	394	423800	422457	21	21	0.0844978	0.0817353	Citrate synthase, C-terminal domain
Comchoano-1	1	395	424839	423880	2	0	0.0112697	0
Comchoano-1	1	396	425804	425178	0	2	0	0.0167002	Rhomboid family
Comchoano-1	1	397	425865	427070	0	2	0	0.0086758	PP-loop family
Comchoano-1	1	398	429318	427105	6	5	0.0146512	0.0118101
Comchoano-1	1	399	430816	429416	4	4	0.0154395	0.0149348			Yes	ABC	binding protein	unknown substrate
Comchoano-1	1	4	1034	2653	6	6	0.0200266	0.0193718	YidC periplasmic domain		Yes	Oxa1		60 KD inner membrane protein OxaA homolog
Comchoano-1	1	40	53264	52431	0	0	0	0	Binding-protein-dependent transport system inner membrane component		Yes	ABC	membrane	dipeptide/oligopeptide
Comchoano-1	1	400	430998	431432	0	0	0	0
Comchoano-1	1	401	432830	431433	0	0	0	0	Histidine kinase-, DNA gyrase B-, and HSP90-like ATPase
Comchoano-1	1	402	433498	432833	2	1	0.0162521	0.0078604	Response regulator receiver domain
Comchoano-1	1	403	433638	438365	21	14	0.0240069	0.0154813	Bacterial NAD-glutamate dehydrogenase
Comchoano-1	1	404	438825	438355	0	1	0	0.0111216	Glutathione peroxidase
Comchoano-1	1	405	440743	439490	2	1	0.00862544	0.00417172	Sodium/hydrogen exchanger family		Yes	CPA1		sodium ion:proton antiporter
Comchoano-1	1	406	440800	441942	2	6	0.00946381	0.0274632	Na+/H+ antiporter 1		Yes	NhaA		sodium ion:proton antiporter
Comchoano-1	1	407	441980	442753	5	8	0.0349537	0.0540975	Cyclodipeptide synthase
Comchoano-1	1	408	442767	443225	1	5	0.0117988	0.0570651	AhpC/TSA family
Comchoano-1	1	409	443269	444189	0	2	0	0.0113634	IPP transferase
Comchoano-1	1	41	54517	53234	6	2	0.0252713	0.00814835	Major Facilitator Superfamily		Yes	MFS		glycerol-3-phosphate	NP_819596.1	CBU_0566	asparagine	The_Major_Facilitator_Superfamily_(MFS)	Secondary_Transporter
Comchoano-1	1	410	444273	444590	25	25	0.42617	0.412237	Hfq protein
Comchoano-1	1	411	444612	445625	22	25	0.117359	0.129002	SPFH domain / Band 7 family
Comchoano-1	1	412	445622	446497	2	2	0.0123516	0.0119478	SPFH domain / Band 7 family
Comchoano-1	1	413	446542	447906	2	5	0.00792351	0.0191612
Comchoano-1	1	414	448143	448499	2	3	0.0303586	0.0440492
Comchoano-1	1	415	448808	450691	2	2	0.0057396	0.00555196
Comchoano-1	1	416	452172	450784	33	42	0.128477	0.158171	Cytosol aminopeptidase family, catalytic domain
Comchoano-1	1	417	452264	454348	30	25	0.0777903	0.0627059	RNB domain
Comchoano-1	1	418	456015	454345	1	1	0.00323583	0.00313004	Tetratricopeptide repeat
Comchoano-1	1	419	456974	456012	0	1	0	0.00543364	Transglycosylase SLT domain
Comchoano-1	1	42	54732	55412	3	2	0.0238405	0.015374
Comchoano-1	1	420	458071	456974	0	0	0	0	Cell cycle protein
Comchoano-1	1	421	459741	458068	0	0	0	0	Penicillin binding protein transpeptidase domain
Comchoano-1	1	422	460248	459796	1	3	0.0119554	0.0346936	Predicted SPOUT methyltransferase
Comchoano-1	1	423	460553	460245	1	8	0.0175449	0.135771	Ribosomal silencing factor during starvation
Comchoano-1	1	424	460845	461303	0	1	0	0.011413
Comchoano-1	1	425	461366	462046	0	0	0	0
Comchoano-1	1	426	462050	462526	0	0	0	0
Comchoano-1	1	427	462655	463302	0	0	0	0
Comchoano-1	1	428	463329	463589	0	0	0	0
Comchoano-1	1	429	463713	464255	2	1	0.0199404	0.00964422	Exonuclease
Comchoano-1	1	43	56266	55409	3	4	0.0189166	0.0243975	2OG-Fe(II) oxygenase superfamily
Comchoano-1	1	430	464245	464652	0	1	0	0.0128432	Threonylcarbamoyl adenosine biosynthesis protein TsaE
Comchoano-1	1	431	466505	464649	34	37	0.0989927	0.104205	Ribonuclease E/G family
Comchoano-1	1	432	466721	467602	3	4	0.0184013	0.0237329	RNA pseudouridylate synthase
Comchoano-1	1	433	467749	469017	7	5	0.0298319	0.0206119	Major Facilitator Superfamily		Yes	MFS		glycerol-3-phosphate	NP_819596.1	CBU_0566	asparagine	The_Major_Facilitator_Superfamily_(MFS)	Secondary_Transporter
Comchoano-1	1	434	469007	469582	1	1	0.00939798	0.00909072
Comchoano-1	1	435	469817	469587	0	2	0	0.0454536
Comchoano-1	1	436	470647	469817	6	11	0.0390639	0.0692757	AAA domain
Comchoano-1	1	437	471356	470679	4	2	0.0319281	0.0154421	Septum formation inhibitor MinC, C-terminal domain
Comchoano-1	1	438	472475	471948	4	3	0.0410158	0.0297562
Comchoano-1	1	439	472630	473397	6	7	0.0422725	0.0477056	Response regulator receiver domain
Comchoano-1	1	44	56413	56550	0	0	0	0
Comchoano-1	1	440	473397	475160	1	1	0.00306514	0.00296493	UvrC Helix-hairpin-helix N-terminal
Comchoano-1	1	441	475170	475742	1	4	0.00944727	0.0365536	CDP-alcohol phosphatidyltransferase		Yes	P-ATPase		unknown substrate
Comchoano-1	1	442	476024	477178	2	2	0.0093654	0.00905921	FtsX-like permease family		Yes	ABC	membrane	lipoprotein releasing
Comchoano-1	1	443	477171	477839	2	0	0.0161792	0	ABC transporter		Yes	ABC	binding	lipoprotein	NP_819157.1	CBU_0107	amino_acid	The_ATP-binding_Cassette_(ABC)_Superfamily	ATP-Dependent
Comchoano-1	1	444	477839	478720	7	1	0.0429363	0.00593322	Dihydrodipicolinate synthetase family
Comchoano-1	1	445	481745	478725	1	1	0.00178935	0.00173085	UvrD/REP helicase N-terminal domain
Comchoano-1	1	446	483858	481732	1	1	0.00254179	0.00245869	PD-(D/E)XK nuclease superfamily
Comchoano-1	1	447	484005	484535	1	0	0.0101959	0	Conserved hypothetical protein 95
Comchoano-1	1	448	485139	484549	1	2	0.00915904	0.0177192	rRNA small subunit methyltransferase G
Comchoano-1	1	449	485301	485576	1	0	0.0196503	0
Comchoano-1	1	45	56588	57523	1	2	0.0057795	0.0111811
Comchoano-1	1	450	485717	486802	2	1	0.00996099	0.00481766			Yes	MFS		multidrug efflux
Comchoano-1	1	451	486844	487086	0	0	0	0
Comchoano-1	1	452	489234	487120	2	0	0.00511243	0	AAA domain
Comchoano-1	1	453	489357	489785	2	0	0.0252516	0	Histidine phosphatase superfamily (branch 1)
Comchoano-1	1	454	491200	489800	16	14	0.0617581	0.0522717
Comchoano-1	1	455	492816	491224	3	0	0.0101831	0	Amino acid permease		Yes	APC		amino acid	NP_819395.2	CBU_0354	amino_acid	The_Amino_Acid-Polyamine-Organocation_(APC)_Family	Secondary_Transporter
Comchoano-1	1	456	494108	493131	0	1	0	0.00535022
Comchoano-1	1	457	495018	498308	250	120	0.410626	0.190657	Ribonucleotide reductase, barrel domain
Comchoano-1	1	458	498328	499413	75	38	0.373537	0.183071	Ribonucleotide reductase, small chain
Comchoano-1	1	459	499426	499998	0	2	0	0.0182768	ABC transporter		Yes	ABC	binding	heme
Comchoano-1	1	46	57655	58542	1	0	0.00609226	0
Comchoano-1	1	460	499971	500543	0	3	0	0.0274152
Comchoano-1	1	461	500662	500769	0	0	0	0
Comchoano-1	1	462	501860	500802	4	0	0.0204304	0	ATP-grasp domain
Comchoano-1	1	463	502739	503005	0	0	0	0	Ankyrin repeats (3 copies)
Comchoano-1	1	464	503013	503315	0	0	0	0
Comchoano-1	1	465	503892	503482	0	0	0	0
Comchoano-1	1	466	504743	504462	0	0	0	0
Comchoano-1	1	467	505020	505193	0	0	0	0
Comchoano-1	1	468	505162	506169	0	2	0	0.0103817
Comchoano-1	1	469	506321	506821	0	0	0	0
Comchoano-1	1	47	58560	59396	1	3	0.00646392	0.0187578
Comchoano-1	1	470	507114	507929	4	1	0.0265219	0.0064137
Comchoano-1	1	471	508856	507960	0	0	0	0
Comchoano-1	1	472	509062	509340	0	0	0	0
Comchoano-1	1	473	509532	510818	3	5	0.0126061	0.0203234
Comchoano-1	1	474	510967	511653	5	2	0.0393866	0.0152396	Outer membrane protein beta-barrel domain
Comchoano-1	1	475	513246	511765	0	1	0	0.00352949
Comchoano-1	1	476	513458	514795	11	13	0.0444594	0.0508251
Comchoano-1	1	477	515047	515742	17	10	0.13218	0.075211	Bacteriorhodopsin-like protein
Comchoano-1	1	478	517223	515745	0	1	0	0.00353665
Comchoano-1	1	479	518575	517418	1	1	0.00467056	0.00451786
Comchoano-1	1	48	60288	59482	320	211	2.14544	1.3684
Comchoano-1	1	480	519372	518656	1	0	0.00754726	0
Comchoano-1	1	481	520037	519873	3	5	0.0988507	0.159365
Comchoano-1	1	482	520544	520110	48	39	0.597659	0.469722	Preprotein translocase subunit SecB
Comchoano-1	1	483	520876	520622	0	0	0	0	Glutaredoxin
Comchoano-1	1	484	521299	520880	5	10	0.0644849	0.124753	Rhodanese-like domain
Comchoano-1	1	485	521651	521442	1	1	0.0258557	0.0250104
Comchoano-1	1	486	522051	521827	6	4	0.144746	0.0933423	Global regulator protein family
Comchoano-1	1	487	523185	522265	0	0	0	0	Glycosyl hydrolase family 3 N terminal domain
Comchoano-1	1	488	523826	523188	2	0	0.0169399	0	Dihydrodipicolinate reductase, C-terminus
Comchoano-1	1	489	524502	523810	3	0	0.023427	0	Amino acid kinase family
Comchoano-1	1	49	61179	60376	2	3	0.0134591	0.0195286
Comchoano-1	1	490	527059	524489	13	22	0.0273346	0.0447462	tRNA synthetases class II (A)
Comchoano-1	1	491	530280	527263	1	0	0.00179113	0	Ankyrin repeats (3 copies)
Comchoano-1	1	492	530438	532399	4	1	0.0110226	0.00266556
Comchoano-1	1	493	533898	532771	0	1	0	0.00463812	Sodium:dicarboxylate symporter family		Yes	DAACS		proton/sodium ion:glutamate symporter
Comchoano-1	1	494	534959	534042	1	3	0.00589295	0.0171009	N-acetylmuramoyl-L-alanine amidase
Comchoano-1	1	495	535361	535056	1	7	0.0177175	0.119968	MerR HTH family regulatory protein
Comchoano-1	1	496	535761	535363	4	4	0.0543099	0.0525343	Bacterial DNA-binding protein
Comchoano-1	1	497	537377	536106	0	1	0	0.00411264	Leucine rich repeats (6 copies)
Comchoano-1	1	498	539889	537679	1	0	0.00244517	0	Leucine rich repeats (6 copies)
Comchoano-1	1	499	540936	540091	1	2	0.00639507	0.012372	Leucine rich repeats (6 copies)
Comchoano-1	1	5	2659	3945	1	5	0.00420205	0.0203234	MnmE helical domain
Comchoano-1	1	50	62021	61122	6	9	0.0360656	0.0523298
Comchoano-1	1	500	543528	541213	7	28	0.0163399	0.0632228	B3/4 domain
Comchoano-1	1	501	544520	543525	7	8	0.0380169	0.0420275	tRNA synthetases class II core domain (F)
Comchoano-1	1	502	544888	544523	5	12	0.0740252	0.171852	Ribosomal protein L20
Comchoano-1	1	503	545128	544901	5	7	0.119027	0.16119	Ribosomal protein L35
Comchoano-1	1	504	545791	545282	12	9	0.127399	0.0924253	Translation initiation factor IF-3, N-terminal domain
Comchoano-1	1	505	547650	545791	20	26	0.058137	0.0731072	tRNA synthetase class II core domain (G, H, P, S and T)
Comchoano-1	1	506	548354	547935	0	0	0	0
Comchoano-1	1	507	548660	548388	0	0	0	0	Leucine rich repeats (6 copies)
Comchoano-1	1	508	549590	548793	0	0	0	0	Leucine rich repeats (6 copies)
Comchoano-1	1	509	549711	549577	0	0	0	0
Comchoano-1	1	51	62351	62944	0	0	0	0	Leucine rich repeat
Comchoano-1	1	510	549990	551102	3	5	0.0145787	0.0235034	Peptidase family S41
Comchoano-1	1	511	551306	551566	0	1	0	0.0201045
Comchoano-1	1	512	552864	551602	1	7	0.00428196	0.0289938	Leucine rich repeats (6 copies)
Comchoano-1	1	513	553893	553255	0	2	0	0.0163861
Comchoano-1	1	514	554854	554153	0	0	0	0	Leucine rich repeats (6 copies)
Comchoano-1	1	515	555190	555927	4	4	0.0293288	0.02837
Comchoano-1	1	516	556862	556002	1	0	0.00628353	0	Leucine rich repeats (6 copies)
Comchoano-1	1	517	557935	557183	0	0	0	0	Leucine rich repeats (6 copies)
Comchoano-1	1	518	558297	557944	0	0	0	0	Leucine rich repeats (6 copies)
Comchoano-1	1	519	558557	559360	1	1	0.00672956	0.00650955	Tetrapyrrole (Corrin/Porphyrin) Methylases
Comchoano-1	1	52	63649	63026	7	10	0.0607173	0.0839032
Comchoano-1	1	520	559420	561435	1	1	0.00268181	0.00259413	IQ calmodulin-binding motif
Comchoano-1	1	521	561638	561907	3	5	0.0602658	0.0971592
Comchoano-1	1	522	561911	563575	3	1	0.00974249	0.00314133	DNA primase catalytic core, N-terminal domain
Comchoano-1	1	523	563608	565305	15	12	0.0477652	0.0369629	Sigma-70 region 2
Comchoano-1	1	524	565467	568118	3	6	0.00611524	0.0118306	Protein export membrane protein
Comchoano-1	1	525	568115	568867	5	2	0.0359298	0.013902	Inositol monophosphatase family
Comchoano-1	1	526	568864	569520	0	3	0	0.0239047	SpoU rRNA Methylase family
Comchoano-1	1	527	569569	570837	4	3	0.0170468	0.0123671
Comchoano-1	1	528	571243	570839	24	15	0.32102	0.194078	Nucleoside diphosphate kinase
Comchoano-1	1	529	571684	571280	3	0	0.0401275	0
Comchoano-1	1	53	65108	63705	19	14	0.073181	0.0521599	ATP synthase alpha/beta family, nucleotide-binding domain
Comchoano-1	1	530	572740	571688	3	11	0.0154102	0.0546567	MreB/Mbl protein
Comchoano-1	1	531	572859	573179	0	2	0	0.0326698
Comchoano-1	1	532	573169	574644	7	9	0.0256453	0.0318946	Amidase
Comchoano-1	1	533	574653	576095	3	8	0.0112424	0.0289995	GatB/GatE catalytic domain
Comchoano-1	1	534	576161	577399	2	1	0.00872995	0.00422227	Major Facilitator Superfamily		Yes	MFS		multidrug efflux	NP_819596.1	CBU_0566	asparagine	The_Major_Facilitator_Superfamily_(MFS)	Secondary_Transporter
Comchoano-1	1	535	577396	578658	1	1	0.00428196	0.00414197	Major Facilitator Superfamily		Yes	MFS		glycerol-3-phosphate	NP_819596.1	CBU_0566	asparagine	The_Major_Facilitator_Superfamily_(MFS)	Secondary_Transporter
Comchoano-1	1	536	579373	578621	2	1	0.0143719	0.00695102	DNA polymerase III, delta subunit
Comchoano-1	1	537	579996	579370	2	4	0.0172647	0.0334004	Thymidylate kinase
Comchoano-1	1	538	580330	579983	2	0	0.031146	0
Comchoano-1	1	539	580596	580330	2	1	0.0406303	0.019651	Phosphopantetheine attachment site
Comchoano-1	1	54	65446	65108	4	4	0.0639507	0.06186	Thioredoxin
Comchoano-1	1	540	581534	580671	10	7	0.0626169	0.0423988	Fatty acid synthesis protein
Comchoano-1	1	541	581731	581537	1	0	0.0278548	0	Ribosomal L32p protein family
Comchoano-1	1	542	582480	581845	7	3	0.0595698	0.0246953	Haloacid dehalogenase-like hydrolase
Comchoano-1	1	543	583819	582662	28	14	0.130776	0.0632501
Comchoano-1	1	544	583997	584458	10	3	0.11722	0.0340163
Comchoano-1	1	545	585627	584455	1	1	0.00461078	0.00446004	Phage integrase, N-terminal SAM-like domain
Comchoano-1	1	546	585717	585941	6	1	0.144746	0.0233356	Ribosomal protein L31
Comchoano-1	1	547	586913	585984	1	2	0.00581683	0.0112533	Dihydrouridine synthase (Dus)
Comchoano-1	1	548	588682	586973	4	1	0.0126479	0.00305861	DHHA1 domain
Comchoano-1	1	549	590246	588855	1	2	0.00388486	0.0075157
Comchoano-1	1	55	66418	65558	7	4	0.0439847	0.0243124	ParB-like nuclease domain
Comchoano-1	1	550	590422	590276	0	0	0	0
Comchoano-1	1	551	593015	590361	12	5	0.0244333	0.00984771
Comchoano-1	1	552	593239	593478	1	2	0.0226102	0.043742	Translation initiation factor 1A / IF-1
Comchoano-1	1	553	595739	593475	14	26	0.0334159	0.0600293	AAA domain (Cdc48 subfamily)
Comchoano-1	1	554	597029	595800	5	8	0.0219847	0.0340255	Isocitrate/isopropylmalate dehydrogenase
Comchoano-1	1	555	597144	598211	0	0	0	0	tRNA methyl transferase
Comchoano-1	1	556	598208	601387	2	5	0.00339971	0.0082214	CarD-like/TRCF domain
Comchoano-1	1	557	602351	601362	11	12	0.0601033	0.0634237
Comchoano-1	1	558	602490	603209	1	1	0.00751577	0.00727005	ZIP Zinc transporter		Yes	ZIP		zinc ion
Comchoano-1	1	559	603930	603154	1	1	0.00696371	0.00673604	Prolipoprotein diacylglyceryl transferase
Comchoano-1	1	56	67184	66411	9	3	0.0629166	0.0202865	AAA domain
Comchoano-1	1	560	604909	603923	2	1	0.0109611	0.00530139	lactate/malate dehydrogenase, NAD binding domain
Comchoano-1	1	561	605979	604906	5	3	0.025181	0.0146146	Mechanosensitive ion channel		Yes	MscS		small-conductance mechanosensitive ion channel
Comchoano-1	1	562	607253	605988	5	6	0.021359	0.0247929	tRNA synthetase class II core domain (G, H, P, S and T)
Comchoano-1	1	563	609392	607311	11	5	0.0285642	0.0125593	FtsK/SpoIIIE family
Comchoano-1	1	564	610396	609443	19	11	0.107737	0.0603346	Pyridine nucleotide-disulphide oxidoreductase
Comchoano-1	1	565	611287	610457	11	12	0.0716171	0.0755735
Comchoano-1	1	566	612251	611355	7	8	0.0422175	0.0466711	NAD-dependent glycerol-3-phosphate dehydrogenase C-terminus
Comchoano-1	1	567	613882	612254	80	47	0.265545	0.150907	S1 RNA binding domain
Comchoano-1	1	568	614127	613957	0	0	0	0
Comchoano-1	1	569	615621	614356	0	0	0	0
Comchoano-1	1	57	67486	68394	0	1	0	0.00575679	SRP54-type protein, GTPase domain
Comchoano-1	1	570	616844	615804	4	4	0.020784	0.0201045	Cytidylate kinase
Comchoano-1	1	571	619383	616837	24	39	0.0509395	0.0800705	DNA gyrase/topoisomerase IV, subunit A
Comchoano-1	1	572	622229	619626	13	18	0.026988	0.0361464
Comchoano-1	1	573	623398	622394	0	0	0	0
Comchoano-1	1	574	624606	623380	0	1	0	0.00426359
Comchoano-1	1	575	628092	624826	1	2	0.00165457	0.00320096
Comchoano-1	1	576	628361	628110	0	0	0	0
Comchoano-1	1	577	630443	628596	35	27	0.102401	0.0764123
Comchoano-1	1	578	632418	630586	6	8	0.0176982	0.0228261	MutL C terminal dimerisation domain
Comchoano-1	1	579	632780	632415	0	0	0	0	RecX family
Comchoano-1	1	58	68450	69382	0	1	0	0.00560855	Sigma-70 region 2
Comchoano-1	1	580	633789	632770	5	1	0.0265154	0.0051297	recA bacterial DNA recombination protein
Comchoano-1	1	581	634846	634223	0	0	0	0	Domain of unknown function (DUF4116)
Comchoano-1	1	582	635148	637667	4	1	0.00858092	0.0020751	MutS domain V
Comchoano-1	1	583	637724	638248	2	3	0.0206253	0.0299265	Inorganic pyrophosphatase
Comchoano-1	1	584	638594	638373	0	2	0	0.0473047	Bacterial Fe(2+) trafficking
Comchoano-1	1	585	639380	639039	0	1	0	0.0153289
Comchoano-1	1	586	640540	639392	8	8	0.0376574	0.0364262	Malic enzyme, N-terminal domain
Comchoano-1	1	587	643366	640553	8	3	0.0153682	0.00557465	Middle or third domain of peptidase_M16
Comchoano-1	1	588	643604	643359	0	1	0	0.0213354
Comchoano-1	1	589	644505	643666	0	0	0	0	UbiA prenyltransferase family
Comchoano-1	1	59	70752	69379	8	6	0.0314863	0.0228427	Anticodon binding domain
Comchoano-1	1	590	644683	646326	0	0	0	0	Type III restriction enzyme, res subunit
Comchoano-1	1	591	646340	646552	0	0	0	0
Comchoano-1	1	592	647019	646549	0	1	0	0.0111216	Leucine rich repeats (6 copies)
Comchoano-1	1	593	648787	647123	99	23	0.321502	0.0722505	TCP-1/cpn60 chaperonin family
Comchoano-1	1	594	649091	648798	13	7	0.239761	0.124881	Chaperonin 10 Kd subunit
Comchoano-1	1	595	649800	649312	0	1	0	0.0107114
Comchoano-1	1	596	649932	650195	0	0	0	0
Comchoano-1	1	597	650564	651649	1	0	0.00498049	0	Domain of unknown function (DUF4116)
Comchoano-1	1	598	651664	653613	3	0	0.00831786	0	Domain of unknown function (DUF4116)
Comchoano-1	1	599	653663	654802	0	1	0	0.00458926	Peptidase family M20/M25/M40
Comchoano-1	1	6	5203	3959	6	6	0.0260635	0.0252114
Comchoano-1	1	60	71951	70974	2	2	0.0110621	0.0107004
Comchoano-1	1	600	654799	655227	0	1	0	0.012213	Uncharacterized protein family UPF0054
Comchoano-1	1	601	655214	656011	2	0	0.0135604	0	Transporter associated domain
Comchoano-1	1	602	656081	658447	10	9	0.0228395	0.0198836	tRNA synthetases class I (I, L, M and V)
Comchoano-1	1	603	659422	658580	2	0	0.0128357	0
Comchoano-1	1	604	660257	659424	1	0	0.0064872	0	WH2 motif
Comchoano-1	1	605	660479	660345	0	0	0	0
Comchoano-1	1	606	660658	660527	0	0	0	0
Comchoano-1	1	607	661809	661015	29	23	0.197369	0.151417	short chain dehydrogenase
Comchoano-1	1	608	661961	662965	1	2	0.00538231	0.0104127	HhH-GPD superfamily base excision DNA repair protein
Comchoano-1	1	609	663495	662962	4	3	0.0405541	0.0294212
Comchoano-1	1	61	72827	71967	9	5	0.0565518	0.0303905
Comchoano-1	1	610	664095	663574	0	1	0	0.010033
Comchoano-1	1	611	664644	664261	1	2	0.0141092	0.0272959	Domain of unknown function (DUF4116)
Comchoano-1	1	612	665461	664793	22	10	0.177971	0.078251	Inhibitor of apoptosis-promoting Bax1
Comchoano-1	1	613	665910	666215	0	2	0	0.0342765
Comchoano-1	1	614	666202	666873	0	2	0	0.0155802	Methyltransferase domain
Comchoano-1	1	615	667657	666854	3	6	0.0201887	0.0390573
Comchoano-1	1	616	667713	668069	0	1	0	0.0146831
Comchoano-1	1	617	668705	668052	7	9	0.0579278	0.0720436	Outer membrane lipoprotein
Comchoano-1	1	618	668846	669841	2	2	0.010862	0.0105069	RNA pseudouridylate synthase
Comchoano-1	1	619	670388	669798	4	3	0.0366362	0.0265788
Comchoano-1	1	62	73945	73010	0	0	0	0
Comchoano-1	1	620	670503	671762	37	22	0.15881	0.0913405	Trypsin-like peptidase domain
Comchoano-1	1	621	671759	673084	3	8	0.0122351	0.0315603	Vacuole effluxer Atg22 like		Yes	MFS		multidrug efflux
Comchoano-1	1	622	674477	673068	25	11	0.0958807	0.0408083	tRNA synthetases class I (E and Q), catalytic domain
Comchoano-1	1	623	676281	674641	1	4	0.00329502	0.0127492
Comchoano-1	1	624	676659	677924	0	1	0	0.00413215
Comchoano-1	1	625	678392	677991	0	0	0	0
Comchoano-1	1	626	679869	678385	0	0	0	0
Comchoano-1	1	627	680302	680051	4	0	0.0861169	0
Comchoano-1	1	628	682721	680433	5	3	0.0118091	0.0068538	D-ala D-ala ligase N-terminus
Comchoano-1	1	629	683574	682714	0	1	0	0.0060781	UDP-N-acetylenolpyruvoylglucosamine reductase, C-terminal domain
Comchoano-1	1	63	74156	75940	5	6	0.0151453	0.0175802
Comchoano-1	1	630	684583	683558	0	0	0	0	Glycosyltransferase family 28 C-terminal domain
Comchoano-1	1	631	685710	684571	0	1	0	0.00458926	Cell cycle protein
Comchoano-1	1	632	686833	685673	0	0	0	0	Mur ligase middle domain
Comchoano-1	1	633	687705	686815	0	0	0	0	Glycosyl transferase family 4
Comchoano-1	1	634	688913	687696	1	1	0.00444029	0.00429513	Mur ligase middle domain
Comchoano-1	1	635	690366	688903	1	2	0.00369367	0.00714582	Mur ligase middle domain
Comchoano-1	1	636	691999	690311	0	1	0	0.00309666	Penicillin binding protein transpeptidase domain
Comchoano-1	1	637	692226	692002	0	1	0	0.0233356
Comchoano-1	1	638	693107	692223	5	4	0.0305647	0.0236523	MraW methylase family
Comchoano-1	1	639	693224	695854	8	9	0.0164375	0.0178876
Comchoano-1	1	64	76021	78150	1	3	0.0025382	0.00736567
Comchoano-1	1	640	696131	695862	1	1	0.0200886	0.0194318
Comchoano-1	1	641	697552	696188	0	0	0	0	Ankyrin repeats (3 copies)
Comchoano-1	1	642	697613	698803	0	1	0	0.00439258	Domain of unknown function DUF21
Comchoano-1	1	643	698867	700201	1	5	0.00405085	0.0195921	SRP54-type protein, GTPase domain
Comchoano-1	1	644	700246	701322	0	1	0	0.00485796	Aminotransferase class-V
Comchoano-1	1	645	701539	701817	14	12	0.272136	0.225633	Ribosomal protein S16
Comchoano-1	1	646	701801	702301	2	2	0.0216153	0.0209087	RimM N-terminal domain
Comchoano-1	1	647	702298	703017	0	1	0	0.00727005	tRNA (Guanine-1)-methyltransferase
Comchoano-1	1	648	703028	703420	16	7	0.220565	0.0933423	Ribosomal protein L19
Comchoano-1	1	649	703432	704601	5	2	0.0231131	0.00894297	Phosphofructokinase
Comchoano-1	1	65	78461	78186	0	0	0	0
Comchoano-1	1	650	704605	708087	8	5	0.0124155	0.00750598	AMP-binding enzyme		Yes	MFS		multidrug efflux
Comchoano-1	1	651	709303	708059	0	0	0	0	Major Facilitator Superfamily		Yes	MFS		multidrug efflux	NP_819596.1	CBU_0566	asparagine	The_Major_Facilitator_Superfamily_(MFS)	Secondary_Transporter
Comchoano-1	1	652	709420	709788	1	1	0.0146843	0.0142043
Comchoano-1	1	653	710480	709812	9	3	0.0728062	0.0234753
Comchoano-1	1	654	710615	713314	13	12	0.0260281	0.0232405	tRNA synthetases class I (I, L, M and V)
Comchoano-1	1	655	713318	713845	2	2	0.0205079	0.0198374
Comchoano-1	1	656	715598	713931	5	6	0.0162083	0.018814
Comchoano-1	1	657	716035	715610	8	2	0.101719	0.0245984
Comchoano-1	1	658	717462	716095	5	2	0.0197653	0.00764765	Citrate transporter		Yes	DASS		sodium ion:dicarboxylate/sulfate
Comchoano-1	1	659	717640	718035	0	0	0	0
Comchoano-1	1	66	78550	80265	3	6	0.00945278	0.0182875	Binding-protein-dependent transport system inner membrane component		Yes	ABC	membrane	nitrate/sulfonate/taurine
Comchoano-1	1	660	718054	718398	0	0	0	0
Comchoano-1	1	661	718406	720829	0	0	0	0
Comchoano-1	1	662	721199	724363	0	1	0	0.00165208
Comchoano-1	1	663	724372	725565	0	0	0	0	impB/mucB/samB family
Comchoano-1	1	664	726841	725546	7	4	0.0292099	0.0161457
Comchoano-1	1	665	727282	726938	10	13	0.157088	0.197538	Ribosomal protein L17
Comchoano-1	1	666	728274	727297	51	46	0.282084	0.24611	Bacterial RNA polymerase, alpha chain C terminal domain
Comchoano-1	1	667	728928	728287	26	34	0.219188	0.27726	S4 domain
Comchoano-1	1	668	729384	728941	11	12	0.134181	0.141594	Ribosomal protein S11
Comchoano-1	1	669	729773	729411	9	16	0.13435	0.231035	Ribosomal protein S13/S18
Comchoano-1	1	67	80262	81560	7	6	0.0291424	0.0241626	C-terminal AAA-associated domain		Yes	ABC	binding	glycine betaine	NP_819157.1	CBU_0107	amino_acid	The_ATP-binding_Cassette_(ABC)_Superfamily	ATP-Dependent
Comchoano-1	1	670	729978	729862	1	2	0.0465848	0.0901236	Ribosomal protein L36
Comchoano-1	1	671	731291	729984	23	14	0.0950943	0.0559911	SecY translocase
Comchoano-1	1	672	731738	731295	7	10	0.0853879	0.117995	Ribosomal proteins 50S-L15, 50S-L18e, 60S-L27A
Comchoano-1	1	673	732265	731750	25	13	0.262322	0.131948	Ribosomal protein S5, C-terminal domain
Comchoano-1	1	674	732622	732275	8	3	0.124584	0.0451916	Ribosomal L18 of archaea, bacteria, mitoch. and chloroplast
Comchoano-1	1	675	733169	732636	24	18	0.243325	0.176527	Ribosomal protein L6
Comchoano-1	1	676	733573	733175	18	13	0.244395	0.170737	Ribosomal protein S8
Comchoano-1	1	677	733899	733588	9	17	0.156381	0.285729	Ribosomal protein S14p/S29e
Comchoano-1	1	678	734491	733889	29	22	0.260318	0.191026	ribosomal L5P family C-terminus
Comchoano-1	1	679	734828	734502	10	8	0.165762	0.128274	Ribosomal proteins 50S L24/mitochondrial 39S L24
Comchoano-1	1	68	82170	81541	0	2	0	0.0166206	Ribulose-phosphate 3 epimerase family
Comchoano-1	1	680	735209	734841	9	8	0.132159	0.113634	Ribosomal protein L14p/L23e
Comchoano-1	1	681	735466	735206	3	4	0.062352	0.0804179	Ribosomal protein S17
Comchoano-1	1	682	735663	735466	0	1	0	0.0265338	Ribosomal L29 protein
Comchoano-1	1	683	736081	735656	15	18	0.190724	0.221386	Ribosomal protein L16p/L10e
Comchoano-1	1	684	736739	736110	24	25	0.206188	0.207757	Ribosomal protein S3, C-terminal domain
Comchoano-1	1	685	737082	736741	14	16	0.221858	0.245263	Ribosomal protein L22p/L17e
Comchoano-1	1	686	737367	737095	11	6	0.218537	0.115305	Ribosomal protein S19
Comchoano-1	1	687	738241	737369	38	38	0.235488	0.227789	Ribosomal Proteins L2, C-terminal domain
Comchoano-1	1	688	738541	738251	2	11	0.0372678	0.198272	Ribosomal protein L23
Comchoano-1	1	689	739173	738538	10	15	0.0850998	0.123476	Ribosomal protein L4/L1 family
Comchoano-1	1	69	82931	82167	0	1	0	0.00684184	DnaJ domain
Comchoano-1	1	690	739814	739170	34	29	0.285296	0.235385	Ribosomal protein L3
Comchoano-1	1	691	740156	739824	11	11	0.179043	0.173189	Ribosomal protein S10p/S20e
Comchoano-1	1	692	741352	740177	32	24	0.147168	0.106768	Elongation factor Tu GTP binding domain
Comchoano-1	1	693	743555	741453	59	84	0.151678	0.208888	Elongation factor Tu GTP binding domain
Comchoano-1	1	694	744166	743585	23	28	0.213921	0.251912	Ribosomal protein S7p/S5e
Comchoano-1	1	695	744572	744195	11	17	0.157672	0.235708	Ribosomal protein S12/S23
Comchoano-1	1	696	748933	744671	181	181	0.229492	0.221989	RNA polymerase Rpb1, domain 1
Comchoano-1	1	697	753021	748948	209	224	0.27729	0.287475	RNA polymerase Rpb2, domain 6
Comchoano-1	1	698	753437	753066	22	21	0.320443	0.295877	Ribosomal protein L7/L12 C-terminal domain
Comchoano-1	1	699	753990	753463	32	49	0.328127	0.486017	Ribosomal protein L10
Comchoano-1	1	7	5321	7132	7	4	0.0208873	0.0115454	Glucose inhibited division protein A
Comchoano-1	1	70	83025	83198	0	0	0	0	Rubredoxin
Comchoano-1	1	700	754690	754001	30	9	0.23529	0.0682794	Ribosomal protein L1p/L10e family
Comchoano-1	1	701	755147	754680	6	9	0.0694283	0.100738	Ribosomal protein L11, N-terminal domain
Comchoano-1	1	702	755733	755164	9	8	0.0854737	0.0734927	Transcription termination factor nusG
Comchoano-1	1	703	756100	755738	3	9	0.0447832	0.129957	SecE/Sec61-gamma subunits of protein translocation complex
Comchoano-1	1	704	757827	756460	1	1	0.00395306	0.00382382
Comchoano-1	1	705	757900	758307	0	1	0	0.0128432
Comchoano-1	1	706	758991	758263	0	0	0	0
Comchoano-1	1	707	759180	761372	5	7	0.0123263	0.0166926
Comchoano-1	1	708	762702	761527	21	15	0.0965792	0.0667298	Elongation factor Tu GTP binding domain
Comchoano-1	1	709	762836	763036	2	1	0.0540384	0.0261358
Comchoano-1	1	71	83549	83190	0	2	0	0.0291207	Response regulator receiver domain
Comchoano-1	1	710	763696	763049	1	0	0.00835214	0	Exonuclease
Comchoano-1	1	711	764175	763693	0	0	0	0	RNase H
Comchoano-1	1	712	764767	764126	1	0	0.00843032	0	Methyltransferase domain
Comchoano-1	1	713	765504	764764	2	0	0.014605	0	Hydroxyacylglutathione hydrolase C-terminus
Comchoano-1	1	714	765615	766385	4	2	0.0280719	0.0135771	Protein of unknown function (DUF1295)
Comchoano-1	1	715	766482	766850	0	0	0	0
Comchoano-1	1	716	767302	766913	2	1	0.0277832	0.0134374
Comchoano-1	1	717	768201	767419	1014	717	7.00702	4.79268
Comchoano-1	1	718	768436	769905	16	8	0.0588573	0.0284665	LysM domain
Comchoano-1	1	719	770187	769906	4	5	0.0769229	0.0930101	Sigma 54 modulation protein / S30EA ribosomal protein
Comchoano-1	1	72	83734	84840	3	5	0.0146578	0.023631	S-adenosylmethionine synthetase, C-terminal domain
Comchoano-1	1	720	770577	770197	0	1	0	0.0137557	Predicted membrane protein (DUF2177)
Comchoano-1	1	721	771489	770581	5	6	0.0297568	0.0345407	Glutathione S-transferase, N-terminal domain
Comchoano-1	1	722	773265	771496	5	3	0.0152737	0.00886461	ABC transporter transmembrane region		Yes	ABC	membrane	multidrug	NP_819157.1	CBU_0107	amino_acid	The_ATP-binding_Cassette_(ABC)_Superfamily	ATP-Dependent
Comchoano-1	1	723	775570	773231	36	23	0.0831715	0.0514001	Lon protease (S16) C-terminal proteolytic domain
Comchoano-1	1	724	776810	775563	29	26	0.125671	0.108987	AAA domain (Cdc48 subfamily)
Comchoano-1	1	725	777498	776887	10	6	0.0884425	0.0513306	Clp protease
Comchoano-1	1	726	778802	777501	25	15	0.10384	0.0602671	Bacterial trigger factor protein (TF)
Comchoano-1	1	727	779073	779567	2	4	0.0218779	0.0423252	Cyclophilin type peptidyl-prolyl cis-trans isomerase/CLD
Comchoano-1	1	728	782374	779570	15	18	0.0289078	0.0335553
Comchoano-1	1	729	782702	783508	2	2	0.013409	0.0129706	Bacterial transferase hexapeptide (six repeats)
Comchoano-1	1	73	84840	85052	1	0	0.0254898	0	4Fe-4S binding domain
Comchoano-1	1	730	783949	783491	0	1	0	0.011413	Phosphatidylglycerophosphatase A
Comchoano-1	1	731	784356	783928	1	0	0.0126258	0	NusB family
Comchoano-1	1	732	784828	784349	0	0	0	0	ATP cone domain
Comchoano-1	1	733	786049	784832	4	3	0.0177612	0.0128854	Serine hydroxymethyltransferase
Comchoano-1	1	734	786299	786042	0	1	0	0.0203392
Comchoano-1	1	735	786325	788052	3	2	0.00938709	0.00605347	POTRA domain TamA domain 1
Comchoano-1	1	736	788049	790640	2	1	0.00417124	0.00201743
Comchoano-1	1	737	790701	791408	16	14	0.122293	0.103508	Response regulator receiver domain
Comchoano-1	1	738	791465	791947	8	7	0.0896902	0.0759132	Protein of unknown function (DUF520)
Comchoano-1	1	739	791964	792389	0	0	0	0	MafB19-like deaminase
Comchoano-1	1	74	85096	86256	1	3	0.00465848	0.0135185	Fatty acid desaturase
Comchoano-1	1	740	793573	792395	10	6	0.045873	0.0266239	tRNA synthetases class I (W and Y)
Comchoano-1	1	741	794480	793563	13	12	0.0766084	0.0684035	Putative exonuclease, RdgC
Comchoano-1	1	742	795224	794733	2	3	0.0220116	0.0319379
Comchoano-1	1	743	795915	795316	1	0	0.00902143	0
Comchoano-1	1	744	796524	796120	0	0	0	0
Comchoano-1	1	745	796747	798129	2	3	0.00782031	0.011347	FAD binding domain of DNA photolyase
Comchoano-1	1	746	799134	798124	0	1	0	0.00517541	Peptidase family M48
Comchoano-1	1	747	799703	799134	1	2	0.00949708	0.0183732	LemA family
Comchoano-1	1	748	800149	799727	3	4	0.0384159	0.0495466	Stringent starvation protein B
Comchoano-1	1	749	800741	800136	8	11	0.0714557	0.0950394	Glutathione S-transferase, N-terminal domain
Comchoano-1	1	75	86238	86456	0	0	0	0
Comchoano-1	1	750	801247	800759	18	9	0.199322	0.0964027	Ribosomal protein S9/S16
Comchoano-1	1	751	801690	801259	26	18	0.325985	0.218304	Ribosomal protein L13
Comchoano-1	1	752	802375	801839	5	4	0.0504089	0.0390087
Comchoano-1	1	753	804608	802497	6	2	0.0153591	0.00495231
Comchoano-1	1	754	805391	804723	0	1	0	0.0078251
Comchoano-1	1	755	805395	805979	2	0	0.0185063	0
Comchoano-1	1	756	807438	805945	15	6	0.0542917	0.0210067	tRNA synthetases class II (D, K and N)
Comchoano-1	1	757	808355	807441	2	4	0.0118246	0.022876	PCRF domain
Comchoano-1	1	758	808770	810068	3	1	0.0124896	0.00402709	NfeD-like C-terminal, partner-binding
Comchoano-1	1	759	810061	810822	13	5	0.0923126	0.0343441	SPFH domain / Band 7 family
Comchoano-1	1	76	86810	86436	1	0	0.0144488	0
Comchoano-1	1	760	810824	811759	6	4	0.034677	0.0223622	Putative auto-transporter adhesin, head GIN domain
Comchoano-1	1	761	811752	812564	2	2	0.0133099	0.0128748	Endonuclease/Exonuclease/phosphatase family
Comchoano-1	1	762	812572	813792	1	3	0.00442937	0.0128537	Major Facilitator Superfamily		Yes	MFS		multidrug efflux
Comchoano-1	1	763	813806	815191	1	4	0.00390169	0.0150965
Comchoano-1	1	764	815274	817004	4	6	0.0124944	0.0181289
Comchoano-1	1	765	817621	817091	0	4	0	0.0394503	Iron-sulfur cluster assembly protein
Comchoano-1	1	766	818361	817618	4	3	0.029092	0.0211057	NifU-like N terminal domain
Comchoano-1	1	767	819530	818358	0	5	0	0.0223002	Aminotransferase class-V
Comchoano-1	1	768	820587	819520	2	3	0.010129	0.0146968	Uncharacterized protein family (UPF0051)		Yes	ABC	membrane	unknown substrate
Comchoano-1	1	769	821309	820566	1	9	0.007273	0.063317	ABC transporter		Yes	ABC	ABC	unknown substrate	NP_820834.1	CBU_1857	oligopeptide	The_ATP-binding_Cassette_(ABC)_Superfamily	ATP-Dependent
Comchoano-1	1	77	87156	88469	4	4	0.0164626	0.0159243	CAAX protease self-immunity
Comchoano-1	1	770	822754	821312	6	12	0.0224848	0.0434993	Uncharacterized protein family (UPF0051)		Yes	ABC	membrane	unknown substrate
Comchoano-1	1	771	823328	822828	16	25	0.172923	0.261358
Comchoano-1	1	772	824289	823381	473	469	2.81499	2.69994
Comchoano-1	1	773	824591	824827	6	5	0.137386	0.110745	Ribosomal protein S20
Comchoano-1	1	774	825695	824832	6	6	0.0375701	0.0363418
Comchoano-1	1	775	826718	825723	10	18	0.0543099	0.0945618	GTP1/OBG
Comchoano-1	1	776	827023	826721	3	1	0.0536805	0.0173085	Ribosomal L27 protein
Comchoano-1	1	777	827389	827027	10	12	0.149277	0.173276	Ribosomal prokaryotic L21 protein
Comchoano-1	1	778	827754	828707	3	1	0.017011	0.00548496	Polyprenyl synthetase
Comchoano-1	1	779	828764	831580	8	8	0.0153518	0.0148499	ABC transporter		None	NA	NA	NA	NP_820834.1	CBU_1857	oligopeptide	The_ATP-binding_Cassette_(ABC)_Superfamily	ATP-Dependent
Comchoano-1	1	78	88488	89165	2	4	0.0159641	0.0308843	RNA methyltransferase
Comchoano-1	1	780	831639	832838	2	2	0.0090139	0.00871921	Tryptophan/tyrosine permease family		Yes	HAAAP		tryptophan/tyrosine	NP_820522.1	CBU_1539	tyrosine	The_Hydroxy/Aromatic_Amino_Acid_Permease_(HAAAP)_Family	Secondary_Transporter
Comchoano-1	1	781	832919	834136	0	1	0	0.00429513	Biotin-lipoyl like
Comchoano-1	1	782	834099	837167	0	2	0	0.00340754	AcrB/AcrD/AcrF family		Yes	RND	HAE1	multidrug/solvent efflux (HAE1 subfamily)
Comchoano-1	1	783	837264	838517	1	1	0.00431272	0.00417172	Major Facilitator Superfamily		Yes	MFS		multidrug efflux	NP_819596.1	CBU_0566	asparagine	The_Major_Facilitator_Superfamily_(MFS)	Secondary_Transporter
Comchoano-1	1	784	838548	839930	3	0	0.0117305	0
Comchoano-1	1	785	840733	839936	1	3	0.00678022	0.0196757	ATP-NAD kinase
Comchoano-1	1	786	840854	841840	5	3	0.0274028	0.0159042	alpha/beta hydrolase fold
Comchoano-1	1	787	844963	841922	52	37	0.0924036	0.0635992
Comchoano-1	1	788	845614	844994	12	11	0.10459	0.0927401		IcmB
Comchoano-1	1	789	846048	845629	29	21	0.374013	0.261982		IcmJ	Yes	IVSP		unknown substrate
Comchoano-1	1	79	89362	89162	0	0	0	0	Ribosomal protein L33	IcmD
Comchoano-1	1	790	846475	846074	5	2	0.0673795	0.0260707			Yes	IVSP		unknown substrate
Comchoano-1	1	791	846902	846495	2	3	0.0265545	0.0385295		IcmD
Comchoano-1	1	792	847470	846904	5	6	0.0477371	0.0554117		IcmD	Yes	IVSP		unknown substrate
Comchoano-1	1	793	848173	847475	30	18	0.232257	0.134798		IcmC	Yes	IVSP		unknown substrate
Comchoano-1	1	794	850973	848196	35	30	0.0681074	0.0564692	Bacterial conjugation TrbI-like protein	IcmG	Yes	IVSP		unknown substrate
Comchoano-1	1	795	851875	850976	4	10	0.0240438	0.0581442	Putative outer membrane core complex of type IVb secretion	IcmE
Comchoano-1	1	796	852522	851890	4	5	0.0342015	0.0413542	Type-IV b secretion system, inner-membrane complex component	IcmK	Yes	IVSP		unknown substrate
Comchoano-1	1	797	853145	852525	7	11	0.0610111	0.0927401	Type-IV b secretion system, inner-membrane complex component	IcmL	Yes	IVSP		unknown substrate
Comchoano-1	1	798	853708	853232	4	14	0.0454104	0.15374		IcmL
Comchoano-1	1	799	855969	853705	5	5	0.0119343	0.0115441	TraM recognition site of TraD and TraG
Comchoano-1	1	8	12937	7106	1	7	0.000926743	0.00627511		IcmO
Comchoano-1	1	80	89597	89376	5	2	0.122259	0.0473047	Ribosomal L28 family
Comchoano-1	1	800	857113	855962	11	8	0.051644	0.0363313			Yes	IVSP		unknown substrate
Comchoano-1	1	801	857870	857202	0	0	0	0		IcmP
Comchoano-1	1	802	858234	857890	1	0	0.0157088	0	Type IVb secretion, IcmS, effector-recruitment
Comchoano-1	1	803	858492	858238	6	3	0.12765	0.0617382		IcmS	Yes	IVSP		unknown substrate
Comchoano-1	1	804	858560	859984	1	1	0.00379483	0.00367076		IcmT
Comchoano-1	1	805	860062	860568	26	9	0.277667	0.0929733	DotD protein
Comchoano-1	1	806	860571	861326	11	6	0.0787314	0.0415404	Type IV secretory system, conjugal DNA-protein transfer	DotD
Comchoano-1	1	807	861378	862520	14	13	0.0662467	0.0595036	Type II/IV secretion system protein	DotC
Comchoano-1	1	808	865120	862532	4	7	0.00835214	0.0141384		DotB	Yes	MOP	MVF	virulence factor MviN
Comchoano-1	1	809	867663	865117	8	5	0.0169798	0.0102654		DotA
Comchoano-1	1	81	90633	89764	1	1	0.00621845	0.00601515	EamA-like transporter family	DotA	Yes	DMT		drug/metabolite
Comchoano-1	1	810	870573	867709	11	6	0.020755	0.0109508
Comchoano-1	1	811	871004	870570	4	0	0.0498049	0		DotA	Yes	IVSP		unknown substrate
Comchoano-1	1	812	873726	871072	4	11	0.00814444	0.021665		IcmV
Comchoano-1	1	813	875126	873777	5	3	0.020029	0.0116245	tRNA synthetases class I (C) catalytic domain	DotA
Comchoano-1	1	814	876595	875138	0	0	0	0	MviN-like protein		Yes	MOP	MVF	virulence factor MviN
Comchoano-1	1	815	876801	876592	0	0	0	0
Comchoano-1	1	816	878785	876764	0	3	0	0.00775928	Nucleoside recognition		Yes	FeoB		ferrous ion
Comchoano-1	1	817	878999	878778	0	0	0	0
Comchoano-1	1	818	880213	878999	9	10	0.0400614	0.0430574	Poly A polymerase head domain
Comchoano-1	1	819	880251	880856	2	2	0.0178639	0.0172799
Comchoano-1	1	82	91017	91505	2	3	0.0221469	0.0321342	Domain of unknown function (DUF4116)
Comchoano-1	1	820	881952	880828	6	4	0.0288461	0.018602	Pyridine nucleotide-disulphide oxidoreductase
Comchoano-1	1	821	884036	881955	4	8	0.010387	0.0200948	HD domain
Comchoano-1	1	822	884273	884049	8	2	0.192994	0.0466711	RNA polymerase Rpb6
Comchoano-1	1	823	884875	884342	1	1	0.0101385	0.00980707	Guanylate kinase
Comchoano-1	1	824	884965	885678	3	2	0.022737	0.0146625	3' exoribonuclease family, domain 1
Comchoano-1	1	825	888221	885675	24	17	0.0509395	0.0349025	Aconitase family (aconitate hydratase)
Comchoano-1	1	826	888672	888241	7	7	0.0877653	0.084896	Single-strand binding protein family
Comchoano-1	1	827	888803	889069	1	1	0.0203152	0.019651
Comchoano-1	1	828	889108	889692	1	1	0.00925314	0.00895063
Comchoano-1	1	829	889818	890258	11	9	0.135096	0.106919
Comchoano-1	1	83	91592	92581	5	11	0.0273197	0.0581384	tRNA synthetases class I (W and Y)	IcmW
Comchoano-1	1	830	890245	890589	1	1	0.0157088	0.0151953
Comchoano-1	1	831	890596	892371	21	13	0.0639327	0.0382835
Comchoano-1	1	832	893366	892368	3	3	0.016244	0.0157129	Holliday junction DNA helicase ruvB N-terminus
Comchoano-1	1	833	893934	893368	2	3	0.0190948	0.0277058	RuvA N terminal domain
Comchoano-1	1	834	894422	893931	0	0	0	0	Crossover junction endodeoxyribonuclease RuvC
Comchoano-1	1	835	895138	894419	1	2	0.00751577	0.0145401	Transcriptional regulator
Comchoano-1	1	836	896900	895140	6	17	0.0184222	0.0504897	tRNA synthetases class II (D, K and N)
Comchoano-1	1	837	897511	896906	1	2	0.00893196	0.0172799	Protein of unknown function (DUF502)
Comchoano-1	1	838	897625	897858	0	0	0	0	Bacterial regulatory protein, Fis family
Comchoano-1	1	839	897953	898222	0	1	0	0.0194318
Comchoano-1	1	84	92578	93969	3	1	0.0116546	0.00375785	Exonuclease
Comchoano-1	1	840	900100	898253	126	21	0.368643	0.0594318	Hsp90 protein
Comchoano-1	1	841	901280	900171	20	13	0.0974542	0.0612743	Sigma-70, region 4
Comchoano-1	1	842	902711	901452	2	5	0.00858433	0.0207592	EPSP synthase (3-phosphoshikimate 1-carboxyvinyltransferase)
Comchoano-1	1	843	903001	902732	0	0	0	0	STAS domain
Comchoano-1	1	844	903605	902994	3	5	0.0265327	0.0427755	MlaC protein		Yes	ABC	binding	toluene tolerance
Comchoano-1	1	845	904080	903598	3	0	0.0336338	0	MlaD protein		Yes	ABC	binding protein	toluene tolerance	NP_819755.1	CBU_0729	amino_acid	The_ATP-binding_Cassette_(ABC)_Superfamily	ATP-Dependent
Comchoano-1	1	846	904835	904077	1	2	0.00712907	0.013792	Permease MlaE		Yes	ABC	membrane	toluene tolerance	NP_819753.1	CBU_0727	amino_acid	The_ATP-binding_Cassette_(ABC)_Superfamily	ATP-Dependent
Comchoano-1	1	847	905622	904828	9	9	0.0612526	0.05925	ABC transporter		Yes	ABC	binding	glycine betaine	NP_819754.2	CBU_0728	amino_acid	The_ATP-binding_Cassette_(ABC)_Superfamily	ATP-Dependent
Comchoano-1	1	848	907177	905732	8	7	0.0299174	0.0253219	Ankyrin repeats (many copies)
Comchoano-1	1	849	908777	907239	5	0	0.0175677	0	Electron transfer flavoprotein-ubiquinone oxidoreductase, 4Fe-4S
Comchoano-1	1	85	94423	93947	6	9	0.0681156	0.098833	Transcription elongation factor, GreA/GreB, C-term
Comchoano-1	1	850	908865	909596	0	0	0	0	Electron transfer flavoprotein domain
Comchoano-1	1	851	909593	910495	1	3	0.00599095	0.0173853	Electron transfer flavoprotein FAD-binding domain
Comchoano-1	1	852	910993	911214	0	0	0	0
Comchoano-1	1	853	912029	912241	0	0	0	0
Comchoano-1	1	854	912354	913130	1	0	0.00696371	0	Metallopeptidase family M24
Comchoano-1	1	855	914585	913134	0	5	0	0.0180123	Uncharacterized ACR, YdiU/UPF0061 family
Comchoano-1	1	856	914975	914586	0	1	0	0.0134374	Uncharacterized protein conserved in bacteria (DUF2237)
Comchoano-1	1	857	919254	915022	5	8	0.00638449	0.00988122	Ankyrin repeats (3 copies)
Comchoano-1	1	858	920242	919658	0	1	0	0.00895063	Glutathione S-transferase, N-terminal domain
Comchoano-1	1	859	921012	920242	9	7	0.0631617	0.0475197	Putative auto-transporter adhesin, head GIN domain
Comchoano-1	1	86	94549	94824	1	0	0.0196503	0	SCP-2 sterol transfer family
Comchoano-1	1	860	921464	921009	18	11	0.213778	0.126371	OmpA family
Comchoano-1	1	861	922379	921546	0	0	0	0	Methyltransferase domain	IcmN
Comchoano-1	1	862	923451	922369	3	4	0.0149829	0.0193241	PCRF domain
Comchoano-1	1	863	924209	923499	0	0	0	0	Sec-independent protein translocase protein (TatC)		Yes	Tat		protein export
Comchoano-1	1	864	924354	924211	0	0	0	0			Yes	Tat		protein export
Comchoano-1	1	865	924576	924364	0	2	0	0.0493129
Comchoano-1	1	866	924658	925416	0	0	0	0	Glutamine cyclotransferase
Comchoano-1	1	867	925416	926066	0	0	0	0	SURF1 family
Comchoano-1	1	868	926163	926609	0	1	0	0.0117201
Comchoano-1	1	869	926606	927562	0	0	0	0	Cytochrome oxidase assembly protein
Comchoano-1	1	87	95347	95778	1	0	0.0125379	0
Comchoano-1	1	870	927574	928389	0	0	0	0	UbiA prenyltransferase family
Comchoano-1	1	871	928386	929039	2	1	0.0165508	0.00800485	Putative SAM-dependent methyltransferase
Comchoano-1	1	872	929352	929029	13	3	0.217492	0.0485495
Comchoano-1	1	873	930977	929499	75	71	0.274214	0.251102	TLC ATP/ADP transporter		Yes	AAA		ADP:ATP antiporter
Comchoano-1	1	874	931298	931633	0	1	0	0.0156035
Comchoano-1	1	875	933523	931640	8	16	0.0229584	0.0444156	DNA gyrase B
Comchoano-1	1	876	934974	933601	2	2	0.00787158	0.00761423
Comchoano-1	1	877	935575	935090	0	0	0	0
Comchoano-1	1	878	935692	937053	2	5	0.00794098	0.0192034	Outer membrane efflux protein
Comchoano-1	1	879	937741	936941	3	1	0.0202644	0.00653396	Acyltransferase
Comchoano-1	1	88	95768	95914	0	0	0	0
Comchoano-1	1	880	938470	937802	0	2	0	0.0156502	Cytochrome C1 family
Comchoano-1	1	881	939669	938467	2	0	0.00899141	0	Cytochrome b/b6/petB
Comchoano-1	1	882	940231	939662	2	1	0.0189942	0.00918659	Rieske [2Fe-2S] domain
Comchoano-1	1	883	940365	941693	1	2	0.00406915	0.00787224	TrkA-N domain
Comchoano-1	1	884	942034	942621	1	2	0.00920585	0.0178098
Comchoano-1	1	885	942671	944467	4	16	0.0120353	0.0465672	Elongation factor Tu GTP binding domain
Comchoano-1	1	886	944482	945423	1	2	0.00574265	0.0111098	Peptidase S24-like		Yes	IVSP		unknown substrate
Comchoano-1	1	887	945482	946129	1	0	0.00835214	0	Ribonuclease-III-like
Comchoano-1	1	888	946113	946979	4	3	0.02496	0.018108	50S ribosome-binding GTPase
Comchoano-1	1	889	946969	948333	0	1	0	0.00383223	Polysaccharide biosynthesis C-terminal domain
Comchoano-1	1	89	95918	96757	0	0	0	0
Comchoano-1	1	890	948389	949669	2	0	0.00844349	0
Comchoano-1	1	891	949624	950283	0	0	0	0	Recombination protein O C terminal
Comchoano-1	1	892	950344	950490	0	0	0	0
Comchoano-1	1	893	951560	950493	0	0	0	0	HemY protein N-terminus
Comchoano-1	1	894	952104	951553	0	1	0	0.00948669
Comchoano-1	1	895	952261	953202	1	1	0.00574265	0.00555491	NUBPL iron-transfer P-loop NTPase
Comchoano-1	1	896	953206	953778	6	6	0.0566836	0.0548304	dUTPase
Comchoano-1	1	897	954155	953817	6	0	0.0959261	0	Bacterial DNA-binding protein
Comchoano-1	1	898	955734	954283	145	105	0.540011	0.378258
Comchoano-1	1	899	955976	956677	0	1	0	0.00745673	Bacterial dnaA protein
Comchoano-1	1	9	16765	13016	1	1	0.00144141	0.00139428
Comchoano-1	1	90	96750	97514	0	0	0	0
Comchoano-1	1	900	957245	956619	2	5	0.0172647	0.0417505	Exonuclease
Comchoano-1	1	901	957946	957305	0	0	0	0	Ribose 5-phosphate isomerase A (phosphoriboisomerase A)
Comchoano-1	1	902	958700	957921	0	0	0	0	Calcineurin-like phosphoesterase
Comchoano-1	1	903	959938	958700	3	4	0.0130949	0.0168891	Phosphate transporter family		Yes	PiT		phosphate
Comchoano-1	1	904	960620	959943	2	1	0.0159641	0.00772107	Protein of unknown function DUF47
Comchoano-1	1	905	960808	960620	0	0	0	0
Comchoano-1	1	906	961922	960798	4	8	0.0192307	0.037204	Phosphoglycerate kinase
Comchoano-1	1	907	963820	961925	5	2	0.0142581	0.0055168	Transketolase, thiamine diphosphate binding domain
Comchoano-1	1	908	966317	963807	8	4	0.0172234	0.00833015	DNA polymerase family A
Comchoano-1	1	909	967734	966319	0	0	0	0	Cation transport protein		Yes	Trk		potassium ion uptake
Comchoano-1	1	91	97688	99082	0	2	0	0.00749952
Comchoano-1	1	910	968042	967731	1	0	0.0173757	0
Comchoano-1	1	911	968153	968707	5	8	0.0487711	0.0754826
Comchoano-1	1	912	968827	968633	0	0	0	0
Comchoano-1	1	913	969669	969028	2	0	0.0168606	0	HhH-GPD superfamily base excision DNA repair protein
Comchoano-1	1	914	971276	969669	9	4	0.0302642	0.013011	tRNA synthetases class I (M)
Comchoano-1	1	915	972271	971384	32	14	0.194952	0.0825032	Domain of unknown function (DUF4389)
Comchoano-1	1	916	972445	975216	13	15	0.0253518	0.0282957
Comchoano-1	1	917	976104	975205	1	5	0.00601094	0.0290721	tRNA synthetases class II (D, K and N)
Comchoano-1	1	918	976606	976088	5	2	0.0521606	0.0201821	Elongation factor P, C-terminal
Comchoano-1	1	919	977321	976647	21	21	0.168369	0.162864	IQ calmodulin-binding motif
Comchoano-1	1	92	99079	99234	0	0	0	0
Comchoano-1	1	920	977619	978302	2	1	0.0158238	0.00765325	Diaminopimelate epimerase
Comchoano-1	1	921	978468	978277	0	0	0	0
Comchoano-1	1	922	978974	978471	1	1	0.0107432	0.010392	Prokaryotic dksA/traR C4-type zinc finger
Comchoano-1	1	923	979679	979200	3	2	0.0338445	0.0218253
Comchoano-1	1	924	979972	979751	0	0	0	0
Comchoano-1	1	925	980229	981656	4	9	0.0151474	0.0329674	Phosphoenolpyruvate carboxykinase
Comchoano-1	1	926	981649	982470	1	0	0.00658202	0
Comchoano-1	1	927	982516	983493	3	4	0.0165932	0.0214009
Comchoano-1	1	928	983958	984317	5	3	0.0752623	0.0436811	Iron-sulphur cluster biosynthesis
Comchoano-1	1	929	984314	985336	5	4	0.0264376	0.0204586	Fructose-bisphosphate aldolase class-II
Comchoano-1	1	93	99249	100682	1	5	0.003771	0.0182385
Comchoano-1	1	930	985317	985919	3	1	0.0269294	0.008683	50S ribosome-binding GTPase
Comchoano-1	1	931	986302	987072	1	3	0.00701797	0.0203656	ATP synthase A chain		Yes	F-ATPase		protons
Comchoano-1	1	932	987086	987379	8	1	0.147545	0.0178402	ATP synthase subunit C		Yes	F-ATPase		protons
Comchoano-1	1	933	987383	987865	0	5	0	0.0542237	ATP synthase B/B' CF(0)		Yes	F-ATPase		protons
Comchoano-1	1	934	987855	988370	3	5	0.0314787	0.0507492	ATP synthase delta (OSCP) subunit
Comchoano-1	1	935	988378	989931	18	18	0.062633	0.0605853	ATP synthase alpha/beta family, nucleotide-binding domain		Yes	F-ATPase		protons
Comchoano-1	1	936	989924	990784	5	5	0.0314177	0.0303905	ATP synthase		Yes	F-ATPase		protons
Comchoano-1	1	937	990786	992192	9	19	0.0345907	0.0706374	ATP synthase alpha/beta family, nucleotide-binding domain		Yes	F-ATPase		protons
Comchoano-1	1	938	992179	992601	1	1	0.0128053	0.0123867	ATP synthase, Delta/Epsilon chain, beta-sandwich domain		Yes	F-ATPase		protons
Comchoano-1	1	939	992601	993908	0	2	0	0.00799872	Bacterial transferase hexapeptide (six repeats)
Comchoano-1	1	94	100741	101541	4	3	0.0270192	0.0196019
Comchoano-1	1	940	995421	993877	8	6	0.0279992	0.0203128
Comchoano-1	1	941	995590	997302	2	2	0.00631289	0.0061065	SIS domain
Comchoano-1	1	942	997336	997791	1	0	0.0118766	0	dUTPase
Comchoano-1	1	943	998534	997788	0	4	0	0.0280277	TatD related DNase
Comchoano-1	1	944	999100	998537	5	9	0.0479914	0.0835604	Ubiquinone biosynthesis protein COQ7
Comchoano-1	1	945	1000632	999157	123	70	0.450625	0.248069	AAA domain
Comchoano-1	1	946	1000927	1000760	0	0	0	0
Comchoano-1	1	947	1000957	1003170	3	3	0.00732558	0.00708608	DNA gyrase/topoisomerase IV, subunit A
Comchoano-1	1	948	1003616	1003161	0	6	0	0.0689297	Ferritin-like domain
Comchoano-1	1	949	1004891	1003659	6	7	0.0263174	0.0296998	16S rRNA methyltransferase RsmB/F
Comchoano-1	1	95	101793	102566	21	15	0.146805	0.101433
Comchoano-1	1	950	1005979	1004984	2	1	0.010862	0.00525343	Cytochrome bd terminal oxidase subunit II
Comchoano-1	1	951	1007333	1005972	5	3	0.0198524	0.011522	Cytochrome bd terminal oxidase subunit I
Comchoano-1	1	96	103171	102617	7	4	0.0682795	0.0377413
Comchoano-1	1	97	103432	104151	0	0	0	0
Comchoano-1	1	98	104759	104238	1	0	0.010372	0
Comchoano-1	1	99	105352	104756	0	0	0	0	Nucleoside recognition
Comchoano-2	1	1	140	793	0	0	0	0	Leucine rich repeats (6 copies)
Comchoano-2	1	10	10014	8833	0	4	0	0.0177042	PP-loop family
Comchoano-2	1	100	104673	105761	0	0	0	0	Cell cycle protein
Comchoano-2	1	101	105765	106784	0	0	0	0	Transglycosylase SLT domain
Comchoano-2	1	102	106747	108459	1	4	0.00315645	0.012213	Tetratricopeptide repeat
Comchoano-2	1	103	109663	108425	23	18	0.100394	0.0760008
Comchoano-2	1	104	111818	109728	26	33	0.0672248	0.0825342	RNB domain
Comchoano-2	1	105	111911	113293	25	27	0.0977539	0.102123	Cytosol aminopeptidase family, catalytic domain
Comchoano-2	1	106	114816	113368	0	2	0	0.00721984
Comchoano-2	1	107	115881	114901	1	1	0.00551412	0.00533384	Ank_4 (1.59E-03, delta-blast)
Comchoano-2	1	108	117068	115944	4	2	0.0192307	0.00930101	Sodium:dicarboxylate symporter family		Yes	DAACS		proton/sodium ion:glutamate symporter
Comchoano-2	1	109	117583	118782	5	1	0.0225348	0.0043596	Thioredoxin
Comchoano-2	1	11	10202	11389	10	2	0.0455252	0.00880736	Major Facilitator Superfamily		Yes	MFS		multidrug efflux
Comchoano-2	1	110	119190	118999	0	0	0	0
Comchoano-2	1	111	120680	119418	3	1	0.0128459	0.00414197
Comchoano-2	1	112	120822	122612	2	1	0.00603781	0.0029202	Domain of unknown function (DUF4116)
Comchoano-2	1	113	122697	123221	1	4	0.0103127	0.039902	Glycoprotease family
Comchoano-2	1	114	123287	124021	2	0	0.0147244	0	Ankyrin repeats (3 copies)
Comchoano-2	1	115	124596	124018	6	5	0.0560952	0.0452177	Prokaryotic cytochrome b561
Comchoano-2	1	116	124825	125514	5	2	0.0392151	0.0151732
Comchoano-2	1	117	125743	126963	12	10	0.0531525	0.0428456	Thioredoxin
Comchoano-2	1	118	127293	127039	0	0	0	0	Septum formation initiator
Comchoano-2	1	119	129675	127354	5	4	0.0116412	0.00900847			Yes	ABC	membrane	unknown substrate
Comchoano-2	1	12	11874	11455	34	31	0.438497	0.386735	Preprotein translocase subunit SecB
Comchoano-2	1	120	130256	129672	4	2	0.0370126	0.0179013	ABC transporter		Yes	ABC	binding	lipoprotein	NP_819157.1	CBU_0107	amino_acid	The_ATP-binding_Cassette_(ABC)_Superfamily	ATP-Dependent
Comchoano-2	1	121	130312	130926	0	1	0	0.0085133	GDSL-like Lipase/Acylhydrolase family
Comchoano-2	1	122	130937	132079	3	3	0.0141957	0.0137316	RmuC family
Comchoano-2	1	123	132129	133403	1	0	0.00424163	0
Comchoano-2	1	124	133487	134458	3	3	0.0166957	0.0161498
Comchoano-2	1	125	134442	135059	0	2	0	0.0169438	Phosphoribosyl transferase domain
Comchoano-2	1	126	136372	135200	1	2	0.00461078	0.00892008	Major Facilitator Superfamily		Yes	MFS		multidrug efflux
Comchoano-2	1	127	136853	136428	2	0	0.0254298	0
Comchoano-2	1	128	136931	137548	11	7	0.0963407	0.0593033
Comchoano-2	1	129	137894	138424	2	3	0.0203918	0.0295877	Glycerol-3-phosphate acyltransferase
Comchoano-2	1	13	12141	11890	1	2	0.0215292	0.0416507	Glutaredoxin
Comchoano-2	1	130	138405	139400	2	1	0.010862	0.00525343	Glycoprotease family
Comchoano-2	1	131	139450	139983	1	2	0.0101385	0.0196141	Acetyltransferase (GNAT) domain
Comchoano-2	1	132	139980	141101	2	0	0.0096411	0	Radical SAM superfamily
Comchoano-2	1	133	143172	141175	7	3	0.0189418	0.00785253
Comchoano-2	1	134	147630	143626	0	2	0	0.00261097	Type III restriction enzyme, res subunit
Comchoano-2	1	135	147824	148249	1	0	0.0127149	0
Comchoano-2	1	136	148447	148734	1	0	0.0188287	0
Comchoano-2	1	137	150406	148877	7	4	0.0247396	0.0136747	Deoxyribodipyrimidine photo-lyase-related protein
Comchoano-2	1	138	151235	152695	0	0	0	0	TAL effector repeat
Comchoano-2	1	139	153053	153484	0	0	0	0	Leucine rich repeats (6 copies)	IcmE
Comchoano-2	1	14	12547	12134	2	3	0.0261687	0.0379697	Rhodanese-like domain
Comchoano-2	1	140	153770	154135	1	0	0.014805	0
Comchoano-2	1	141	157196	154116	10	1	0.0175449	0.00169713	Ankyrin repeats (3 copies)
Comchoano-2	1	142	157512	158147	0	0	0	0	Protein of unknown function (DUF1449)
Comchoano-2	1	143	158150	159850	5	7	0.0158936	0.0215236	Flotillin
Comchoano-2	1	144	160692	159847	1	1	0.00639507	0.006186	TraB family
Comchoano-2	1	145	162754	160781	20	7	0.0547779	0.0185454	Domain of unknown function (DUF2431)
Comchoano-2	1	146	163941	162853	32	11	0.158936	0.0528482
Comchoano-2	1	147	164278	165063	0	0	0	0	NAD binding domain of 6-phosphogluconate dehydrogenase
Comchoano-2	1	148	165520	165380	0	0	0	0
Comchoano-2	1	149	166827	165628	7	5	0.0315487	0.021798	HipA-like C-terminal domain
Comchoano-2	1	15	13379	12579	1	3	0.0067548	0.0196019	Formamidopyrimidine-DNA glycosylase N-terminal domain
Comchoano-2	1	150	167123	166824	0	2	0	0.0349643	Helix-turn-helix
Comchoano-2	1	151	167564	167286	0	0	0	0	TfoX C-terminal domain
Comchoano-2	1	152	168573	167590	4	2	0.0219892	0.0106351	Phosphotransferase enzyme family
Comchoano-2	1	153	169079	168642	0	0	0	0	FAD binding domain
Comchoano-2	1	154	169787	169083	0	0	0	0	FAD binding domain
Comchoano-2	1	155	170306	171748	6	3	0.0224848	0.0108748	ATPase domain predominantly from Archaea
Comchoano-2	1	156	172770	172027	5	2	0.036365	0.0140704
Comchoano-2	1	157	173137	174663	0	0	0	0
Comchoano-2	1	158	175935	174733	3	5	0.0134871	0.0217436	CobW/HypB/UreG, nucleotide-binding domain
Comchoano-2	1	159	176097	177461	11	7	0.0435793	0.0268256	Anticodon binding domain
Comchoano-2	1	16	13508	15265	0	0	0	0
Comchoano-2	1	160	177474	178349	1	3	0.00617581	0.0179217
Comchoano-2	1	161	178431	179432	15	6	0.0809766	0.0313317
Comchoano-2	1	162	180141	179422	5	1	0.0375788	0.00727005	short chain dehydrogenase
Comchoano-2	1	163	181288	180245	0	2	0	0.0100233
Comchoano-2	1	164	181504	182889	5	7	0.0195084	0.0264189	FAD binding domain of DNA photolyase
Comchoano-2	1	165	182886	183773	3	8	0.0182768	0.0471447	NAD dependent epimerase/dehydratase family
Comchoano-2	1	166	183939	185183	1	0	0.00434392	0	Sodium:dicarboxylate symporter family		Yes	DAACS		proton/sodium ion:glutamate/aspartate symporter
Comchoano-2	1	167	186478	185180	4	2	0.0166528	0.00805419	Sodium:alanine symporter family		Yes	AGCS		sodium ion:alanine symporter
Comchoano-2	1	168	187080	186712	1	0	0.0146843	0
Comchoano-2	1	169	187225	187389	1	0	0.0329502	0
Comchoano-2	1	17	15278	15772	1	0	0.0109389	0
Comchoano-2	1	170	187512	189077	28	18	0.0966821	0.0601208	DEAD/DEAH box helicase
Comchoano-2	1	171	189134	189346	1	2	0.0254898	0.0493129
Comchoano-2	1	172	189947	189318	3	1	0.0257735	0.00831028	Putative methyltransferase
Comchoano-2	1	173	190071	190514	1	1	0.0121983	0.0117995
Comchoano-2	1	174	190645	190935	93	61	1.73295	1.09951	Bacterial DNA-binding protein
Comchoano-2	1	175	191186	192853	2	8	0.00648331	0.0250854
Comchoano-2	1	176	192840	193301	0	0	0	0	L,D-transpeptidase catalytic domain
Comchoano-2	1	177	193374	194066	48	28	0.374833	0.211504
Comchoano-2	1	178	194153	194581	3	3	0.0378774	0.036639	Helix-turn-helix domain
Comchoano-2	1	179	194574	195824	6	6	0.0259384	0.0250904	Histidyl-tRNA synthetase
Comchoano-2	1	18	15935	16303	0	0	0	0
Comchoano-2	1	180	195814	196404	0	4	0	0.0354384	Tetratricopeptide repeat-like domain
Comchoano-2	1	181	196401	197717	12	8	0.0492751	0.0317761	50S ribosome-binding GTPase
Comchoano-2	1	182	197779	198888	6	2	0.0292363	0.00942681
Comchoano-2	1	183	200064	198874	0	4	0	0.0175703
Comchoano-2	1	184	200927	200061	4	8	0.02496	0.0482879	CoA binding domain
Comchoano-2	1	185	202092	200929	9	2	0.0418182	0.00898911	ATP-grasp domain
Comchoano-2	1	186	203241	202102	7	5	0.0332106	0.0229463	2-oxoacid dehydrogenases acyltransferase (catalytic domain)
Comchoano-2	1	187	205922	203241	20	22	0.0403121	0.0428936	Transketolase, pyrimidine binding domain
Comchoano-2	1	188	206619	205912	4	4	0.0305733	0.0295738	2Fe-2S iron-sulfur cluster binding domain
Comchoano-2	1	189	208370	206619	2	11	0.00617229	0.0328377	FAD binding domain
Comchoano-2	1	19	16585	16379	1	0	0.0262322	0	Global regulator protein family
Comchoano-2	1	190	208700	208371	0	2	0	0.0317761
Comchoano-2	1	191	209053	208694	1	1	0.0150525	0.0145604	Succinate dehydrogenase/Fumarate reductase transmembrane subunit
Comchoano-2	1	192	209538	209125	0	0	0	0
Comchoano-2	1	193	209903	209544	0	0	0	0
Comchoano-2	1	194	210470	210009	0	0	0	0
Comchoano-2	1	195	211518	210496	0	0	0	0	Rhodanese-like domain
Comchoano-2	1	196	212066	211470	0	0	0	0	Glutathione S-transferase, N-terminal domain
Comchoano-2	1	197	213414	212119	0	1	0	0.00403642
Comchoano-2	1	198	213963	213481	3	2	0.0336338	0.0216895
Comchoano-2	1	199	216111	214156	7	5	0.0193488	0.0133687
Comchoano-2	1	2	1043	2689	0	0	0	0	Leucine rich repeats (6 copies)
Comchoano-2	1	20	17376	16678	1	3	0.00774189	0.0224663	Amino acid kinase family
Comchoano-2	1	200	216863	216288	3	1	0.0281939	0.00909072
Comchoano-2	1	201	217426	217019	35	16	0.464703	0.205491	Nucleoside diphosphate kinase
Comchoano-2	1	202	217562	218218	1	1	0.00823756	0.00796824	O-methyltransferase
Comchoano-2	1	203	218288	219055	22	10	0.154999	0.0681508
Comchoano-2	1	204	219089	220468	34	21	0.133235	0.0796015
Comchoano-2	1	205	220468	221271	3	3	0.0201887	0.0195286	Thymidylate synthase
Comchoano-2	1	206	221352	222536	38	21	0.173434	0.0927116
Comchoano-2	1	207	223401	222538	3	0	0.0187851	0	EamA-like transporter family		Yes	DMT		drug/metabolite
Comchoano-2	1	208	225415	223457	0	0	0	0	Competence protein		Yes	DNA-T		unknown substrate
Comchoano-2	1	209	225538	226425	0	0	0	0
Comchoano-2	1	21	19934	17376	10	17	0.0211252	0.0347388	tRNA synthetases class II (A)
Comchoano-2	1	210	227896	226772	6	5	0.0288461	0.0232525	Queuine tRNA-ribosyltransferase
Comchoano-2	1	211	228088	229392	0	0	0	0
Comchoano-2	1	212	229560	231260	6	1	0.0190724	0.0030748
Comchoano-2	1	213	231350	231949	8	1	0.0721714	0.00872649
Comchoano-2	1	214	232953	232270	2	0	0.0158238	0	Putative vitamin uptake transporter
Comchoano-2	1	215	233550	233053	0	4	0	0.0420698
Comchoano-2	1	216	233849	233718	1	0	0.0412507	0
Comchoano-2	1	217	235917	233908	7	15	0.0188287	0.0390281	Ultra-violet resistance protein B
Comchoano-2	1	218	235973	237169	33	15	0.149103	0.0655581	Aminotransferase class I and II
Comchoano-2	1	219	238232	237300	0	0	0	0
Comchoano-2	1	22	20932	19997	0	2	0	0.0111811	N-acetylmuramoyl-L-alanine amidase
Comchoano-2	1	220	238687	238283	0	0	0	0
Comchoano-2	1	221	238800	239297	0	0	0	0
Comchoano-2	1	222	239316	239726	0	1	0	0.0127492
Comchoano-2	1	223	240197	239778	8	9	0.103176	0.112278
Comchoano-2	1	224	240329	241153	1	1	0.00655805	0.00634365	Protein of unknown function (DUF2797)
Comchoano-2	1	225	242513	241131	10	7	0.0391016	0.0264762	Lyase
Comchoano-2	1	226	242614	244224	13	3	0.0436335	0.00974006	Acyl-CoA dehydrogenase, C-terminal domain
Comchoano-2	1	227	244288	246468	3	8	0.00743647	0.0191823
Comchoano-2	1	228	246512	246859	0	0	0	0
Comchoano-2	1	229	248079	246856	2	1	0.00883702	0.00427405	Major Facilitator Superfamily		Yes	MFS		Acetyl-CoA:CoA antiporter
Comchoano-2	1	23	21810	20929	3	1	0.0184013	0.00593322
Comchoano-2	1	230	248821	248069	2	5	0.0143719	0.0347551	CDP-alcohol phosphatidyltransferase
Comchoano-2	1	231	248947	249612	1	5	0.00812607	0.039302	Possible lysine decarboxylase
Comchoano-2	1	232	249602	250129	0	1	0	0.00991872	CDP-alcohol phosphatidyltransferase
Comchoano-2	1	233	251061	250108	0	1	0	0.00548496	Sodium/calcium exchanger protein		Yes	CaCA		sodium ion:calcium ion antiporter
Comchoano-2	1	234	251161	251586	0	0	0	0	Signal peptidase (SPase) II
Comchoano-2	1	235	251626	254727	23	14	0.04008	0.0235989	tRNA synthetases class I (I, L, M and V)
Comchoano-2	1	236	254822	256561	65	30	0.201984	0.0901754
Comchoano-2	1	237	256565	257299	1	4	0.00736218	0.0284859	ubiE/COQ5 methyltransferase family
Comchoano-2	1	238	257296	257826	1	0	0.0101959	0
Comchoano-2	1	239	257930	259462	0	0	0	0	ABC1 family
Comchoano-2	1	24	22339	21986	16	12	0.244933	0.177694	Bacterial DNA-binding protein
Comchoano-2	1	240	259444	260766	1	1	0.00408762	0.00395398	Outer membrane efflux protein
Comchoano-2	1	241	260759	261826	0	4	0	0.0195958	HlyD family secretion protein
Comchoano-2	1	242	261813	262466	0	1	0	0.00800485	ABC transporter		Yes	ABC	binding	lipoprotein	NP_819516.1	CBU_0481	arginine	The_ATP-binding_Cassette_(ABC)_Superfamily	ATP-Dependent
Comchoano-2	1	243	262463	263614	1	0	0.00469491	0	MacB-like periplasmic core domain		Yes	ABC	membrane	efflux (antimicrobial peptide)
Comchoano-2	1	244	263644	264843	13	13	0.0585904	0.0566749	Thiolase, N-terminal domain
Comchoano-2	1	245	264845	266782	14	11	0.0390572	0.0296845	3-hydroxyacyl-CoA dehydrogenase, NAD binding domain
Comchoano-2	1	246	266955	266803	0	0	0	0
Comchoano-2	1	247	267475	267663	0	0	0	0
Comchoano-2	1	248	267781	268026	0	0	0	0
Comchoano-2	1	249	268093	269898	39	23	0.116759	0.0666066	Elongation factor Tu GTP binding domain
Comchoano-2	1	25	24807	22489	23	48	0.0536187	0.108242	B3/4 domain
Comchoano-2	1	250	269938	271617	16	16	0.0514958	0.0498122	DALR anticodon binding domain
Comchoano-2	1	251	271617	271925	2	1	0.0350898	0.0169713
Comchoano-2	1	252	272125	272538	1	5	0.0130843	0.0632829	RimP C-terminal SH3 domain
Comchoano-2	1	253	272540	274033	40	40	0.144778	0.140045	NusA-like KH domain
Comchoano-2	1	254	274042	276207	29	37	0.072384	0.0893326	Elongation factor Tu GTP binding domain
Comchoano-2	1	255	276200	276553	0	0	0	0	Ribosome-binding factor A
Comchoano-2	1	256	276540	277418	0	0	0	0	TruB family pseudouridylate synthase (N terminal domain)
Comchoano-2	1	257	277652	277927	8	6	0.157203	0.114047	Ribosomal protein S15
Comchoano-2	1	258	277924	280065	127	96	0.320545	0.23438	3' exoribonuclease family, domain 1
Comchoano-2	1	259	280211	280999	1	0	0.00685766	0
Comchoano-2	1	26	25792	24809	23	14	0.126438	0.0744459	tRNA synthetases class II core domain (F)
Comchoano-2	1	260	280968	281564	0	0	0	0	RecR protein
Comchoano-2	1	261	282076	281561	0	0	0	0
Comchoano-2	1	262	282149	282739	0	1	0	0.0088596
Comchoano-2	1	263	282736	285252	1	1	0.00214779	0.00207757	Type VI secretion protein IcmF C-terminal
Comchoano-2	1	264	285460	285209	0	0	0	0	Flavinator of succinate dehydrogenase
Comchoano-2	1	265	286821	285457	17	15	0.0673499	0.0574835	DnaB-like helicase C terminal domain
Comchoano-2	1	266	287267	286818	18	12	0.216635	0.139702	Ribosomal protein L9, N-terminal domain
Comchoano-2	1	267	287835	287284	40	43	0.392293	0.407928	Ribosomal protein S6
Comchoano-2	1	268	288640	287942	3	6	0.0232257	0.0449327	SpoU rRNA Methylase family
Comchoano-2	1	269	288766	289995	8	2	0.0351755	0.00850637	D-alanyl-D-alanine carboxypeptidase
Comchoano-2	1	27	26157	25795	15	6	0.223916	0.0866381	Ribosomal protein L20
Comchoano-2	1	270	289983	290822	2	0	0.0128816	0	Amino-transferase class IV
Comchoano-2	1	271	290797	291393	0	1	0	0.00877041	Biotin/lipoate A/B protein ligase family
Comchoano-2	1	272	291434	292372	1	1	0.00576102	0.00557267	Radical SAM superfamily
Comchoano-2	1	273	292359	294266	3	5	0.00850105	0.0137052	SNARE associated Golgi protein
Comchoano-2	1	274	294330	294893	20	10	0.191966	0.0928449
Comchoano-2	1	275	296014	294890	4	1	0.0192307	0.0046505
Comchoano-2	1	276	296679	296128	3	1	0.029422	0.00948669
Comchoano-2	1	277	297570	297052	2	1	0.0208642	0.0100911
Comchoano-2	1	278	298114	297626	0	2	0	0.0214228	Integron-associated effector binding protein
Comchoano-2	1	279	298718	298107	4	5	0.035377	0.0427755	Thymidine kinase
Comchoano-2	1	28	26396	26166	8	8	0.18796	0.181814	Ribosomal protein L35
Comchoano-2	1	280	299625	298711	7	4	0.0413861	0.022876
Comchoano-2	1	281	299665	300396	33	15	0.243949	0.107261
Comchoano-2	1	282	300561	302078	4	6	0.0142487	0.0206744	DNA polymerase III, delta subunit
Comchoano-2	1	283	302975	302079	1	0	0.00603107	0	Peptidase family S49
Comchoano-2	1	284	304339	302972	0	0	0	0	Proton-conducting membrane transporter
Comchoano-2	1	285	305829	304342	1	1	0.00363405	0.00351524	Proton-conducting membrane transporter
Comchoano-2	1	286	307706	305826	6	1	0.0172463	0.00278041	Proton-conducting membrane transporter
Comchoano-2	1	287	308014	307709	0	1	0	0.0171383	NADH-ubiquinone/plastoquinone oxidoreductase chain 4L
Comchoano-2	1	288	308574	308011	2	0	0.0191966	0	NADH-ubiquinone/plastoquinone oxidoreductase chain 6
Comchoano-2	1	289	309112	308567	1	2	0.0099153	0.0191823	4Fe-4S binding domain
Comchoano-2	1	29	26842	27153	0	0	0	0
Comchoano-2	1	290	310104	309109	2	1	0.010862	0.00525343	NADH dehydrogenase
Comchoano-2	1	291	312323	310101	12	10	0.0291836	0.0235246	Molybdopterin oxidoreductase
Comchoano-2	1	292	313633	312329	3	3	0.0124321	0.0120257	Respiratory-chain NADH dehydrogenase 51 Kd subunit
Comchoano-2	1	293	314111	313626	0	0	0	0	Thioredoxin-like [2Fe-2S] ferredoxin
Comchoano-2	1	294	315361	314108	9	6	0.0388145	0.0250303	Respiratory-chain NADH dehydrogenase, 49 Kd subunit
Comchoano-2	1	295	316008	315358	2	3	0.0166272	0.0241254	Respiratory-chain NADH dehydrogenase, 30 Kd subunit
Comchoano-2	1	296	316490	316005	6	0	0.0668516	0	NADH ubiquinone oxidoreductase, 20 Kd subunit
Comchoano-2	1	297	316851	316492	6	2	0.0903148	0.0291207	NADH-ubiquinone/plastoquinone oxidoreductase, chain 3
Comchoano-2	1	298	317227	316940	0	1	0	0.0182131	Preprotein translocase SecG subunit
Comchoano-2	1	299	317919	317206	0	6	0	0.0439874	Triosephosphate isomerase
Comchoano-2	1	3	2965	3813	0	0	0	0	Leucine rich repeats (6 copies)
Comchoano-2	1	30	27563	27189	0	3	0	0.0419291	MazG nucleotide pyrophosphohydrolase domain
Comchoano-2	1	300	319174	317909	6	4	0.0256308	0.0165286	Major Facilitator Superfamily		Yes	MFS		nitrate/nitrite	NP_819596.1	CBU_0566	asparagine	The_Major_Facilitator_Superfamily_(MFS)	Secondary_Transporter
Comchoano-2	1	301	319308	320711	17	5	0.0654777	0.0186285
Comchoano-2	1	302	321241	320708	1	1	0.0101385	0.00980707	Colicin V production protein
Comchoano-2	1	303	322441	321248	5	2	0.0226481	0.00876306	Putative helicase
Comchoano-2	1	304	323207	322434	0	0	0	0	tRNA pseudouridine synthase
Comchoano-2	1	305	323485	323252	2	0	0.0463849	0
Comchoano-2	1	306	323996	323586	9	4	0.118621	0.0509967
Comchoano-2	1	307	324905	324000	2	1	0.0119422	0.00577587	Semialdehyde dehydrogenase, dimerisation domain
Comchoano-2	1	308	325352	324957	0	0	0	0
Comchoano-2	1	309	325482	326018	2	0	0.0201636	0
Comchoano-2	1	31	28091	27570	5	3	0.0518602	0.0300988	Translation initiation factor IF-3, N-terminal domain
Comchoano-2	1	310	326011	326430	0	0	0	0	Smr domain
Comchoano-2	1	311	327567	326404	9	3	0.0418182	0.0134837
Comchoano-2	1	312	328484	327630	1	0	0.00632768	0	UbiA prenyltransferase family
Comchoano-2	1	313	328565	329185	0	3	0	0.0252927	Phosphoribulokinase / Uridine kinase family
Comchoano-2	1	314	329199	329993	11	8	0.0748642	0.0526667
Comchoano-2	1	315	332383	329990	31	21	0.0700037	0.0458715	Penicillin amidase
Comchoano-2	1	316	332609	333145	4	1	0.0403271	0.00975218	ZipA, C-terminal FtsZ-binding domain
Comchoano-2	1	317	333132	333680	1	0	0.00986102	0
Comchoano-2	1	318	333677	335632	7	4	0.0193488	0.010695	NAD-dependent DNA ligase adenylation domain
Comchoano-2	1	319	336556	335612	19	10	0.108764	0.0553725
Comchoano-2	1	32	29949	28102	8	21	0.0234059	0.0594318	tRNA synthetase class II core domain (G, H, P, S and T)
Comchoano-2	1	320	337863	336580	1	1	0.00421188	0.00407418	Mur ligase middle domain
Comchoano-2	1	321	339260	337890	6	3	0.0236664	0.0114463
Comchoano-2	1	322	339395	340723	4	2	0.0162766	0.00787224	MatE		Yes	MOP	MATE	multidrug efflux
Comchoano-2	1	323	342106	340718	12	14	0.046719	0.0527236	Pyridine nucleotide-disulphide oxidoreductase
Comchoano-2	1	324	343297	342116	4	3	0.0183026	0.0132782	2-oxoacid dehydrogenases acyltransferase (catalytic domain)
Comchoano-2	1	325	345852	343294	12	11	0.0253503	0.022478	Transketolase, thiamine diphosphate binding domain
Comchoano-2	1	326	347032	345863	5	4	0.0231131	0.0178859	Sodium/hydrogen exchanger family		Yes	CPA2		potassium/sodium ion:proton antiporter
Comchoano-2	1	327	348231	347431	2	6	0.0135096	0.0392038	Tetrapyrrole (Corrin/Porphyrin) Methylases
Comchoano-2	1	328	348682	348524	0	0	0	0
Comchoano-2	1	329	349342	348827	35	16	0.367251	0.162397
Comchoano-2	1	33	30673	30092	1	0	0.00930092	0
Comchoano-2	1	330	350237	349566	3	2	0.0241602	0.0155802
Comchoano-2	1	331	350273	351493	5	4	0.0221469	0.0171383
Comchoano-2	1	332	351713	352375	1	8	0.00816289	0.0631682
Comchoano-2	1	333	353835	352372	20	15	0.0738734	0.0535936	tRNA synthetase class II core domain (G, H, P, S and T)
Comchoano-2	1	334	353998	355287	46	27	0.192844	0.109491
Comchoano-2	1	335	355305	356471	45	36	0.208553	0.161388
Comchoano-2	1	336	356590	357348	10	10	0.0712907	0.06896
Comchoano-2	1	337	357360	358280	21	7	0.123348	0.0397719
Comchoano-2	1	338	360524	358308	8	6	0.0195084	0.014153
Comchoano-2	1	339	361069	360593	0	1	0	0.0109814
Comchoano-2	1	34	31194	30658	7	4	0.0705725	0.0390087	ABC transporter		Yes	ABC	binding	heme
Comchoano-2	1	340	361272	363032	0	0	0	0	ABC transporter		Yes	ABC	membrane	multidrug	NP_820834.1	CBU_1857	oligopeptide	The_ATP-binding_Cassette_(ABC)_Superfamily	ATP-Dependent
Comchoano-2	1	341	365524	363095	18	8	0.0400449	0.0172159
Comchoano-2	1	342	366542	365619	2	5	0.0117093	0.0283162
Comchoano-2	1	343	367086	367361	0	0	0	0
Comchoano-2	1	344	367412	367906	0	0	0	0	Glutathione S-transferase, N-terminal domain
Comchoano-2	1	345	368303	368923	3	3	0.0261476	0.0252927
Comchoano-2	1	346	370068	369688	0	0	0	0
Comchoano-2	1	35	31578	31237	0	0	0	0
Comchoano-2	1	36	32750	31959	1	1	0.00683165	0.0066083
Comchoano-2	1	37	33761	32802	0	0	0	0
Comchoano-2	1	38	34206	39434	11	2	0.01137	0.00199968	Type III restriction enzyme, res subunit
Comchoano-2	1	39	39498	40829	2	3	0.00811996	0.0117817
Comchoano-2	1	4	3894	5342	4	1	0.0149277	0.00360992	Leucine rich repeats (6 copies)
Comchoano-2	1	40	40996	41682	8	4	0.0630185	0.0304791
Comchoano-2	1	41	41768	42160	1	0	0.0137853	0
Comchoano-2	1	42	42157	43104	3	0	0.0171188	0
Comchoano-2	1	43	44712	43321	3	2	0.0116546	0.0075157	Domain of unknown function (DUF4116)
Comchoano-2	1	44	46156	45065	130	67	0.643904	0.321008	Ribonucleotide reductase, small chain
Comchoano-2	1	45	49451	46176	213	89	0.351456	0.142051	Ribonucleotide reductase, barrel domain
Comchoano-2	1	46	50431	49847	0	1	0	0.00895063
Comchoano-2	1	47	51144	50428	7	2	0.0528308	0.014601	RNA pseudouridylate synthase
Comchoano-2	1	48	52037	51216	7	1	0.0460741	0.00636683	Alpha/beta hydrolase family
Comchoano-2	1	49	52164	52700	7	5	0.0705725	0.0487609	Intracellular septation protein A
Comchoano-2	1	5	5458	5682	0	0	0	0
Comchoano-2	1	50	54585	52903	11	16	0.0353402	0.0497233
Comchoano-2	1	51	55033	54665	0	0	0	0
Comchoano-2	1	52	55676	55206	0	0	0	0	Glutathione peroxidase
Comchoano-2	1	53	56109	55678	2	5	0.0250758	0.06064	Histidine phosphatase superfamily (branch 1)
Comchoano-2	1	54	56243	56497	2	0	0.0425499	0	ankyrin-like protein; Provisional (2.82E-03, delta-blast)
Comchoano-2	1	55	57301	56714	0	0	0	0	rRNA small subunit methyltransferase G
Comchoano-2	1	56	57834	57298	2	1	0.0201636	0.00975218	Conserved hypothetical protein 95
Comchoano-2	1	57	59557	57986	0	0	0	0	Leucine rich repeats (6 copies)
Comchoano-2	1	58	61454	60060	2	1	0.00775299	0.00374976	Leucine rich repeats (6 copies)
Comchoano-2	1	59	62855	61587	0	0	0	0	Leucine rich repeats (6 copies)
Comchoano-2	1	6	6168	5806	0	0	0	0
Comchoano-2	1	60	64538	63003	0	0	0	0	Leucine rich repeats (6 copies)
Comchoano-2	1	61	66452	65400	1	1	0.00513673	0.00496879	Leucine rich repeats (6 copies)
Comchoano-2	1	62	67043	66510	1	0	0.0101385	0	AhpC/TSA family
Comchoano-2	1	63	68701	66995	1	0	0.00316755	0	Cytochrome C assembly protein
Comchoano-2	1	64	69053	68658	0	0	0	0	CcmE
Comchoano-2	1	65	69729	69034	2	0	0.0155506	0	Cytochrome C assembly protein		Yes	ABC	membrane	heme export
Comchoano-2	1	66	69972	70241	5	16	0.100443	0.31091	Ribosomal protein S21
Comchoano-2	1	67	70248	71918	0	1	0	0.00313004	DNA primase catalytic core, N-terminal domain
Comchoano-2	1	68	71952	73607	2	1	0.00653032	0.00315841	Sigma-70, non-essential region
Comchoano-2	1	69	73757	75445	25	23	0.0800331	0.0712232	Sigma-70 region 2
Comchoano-2	1	7	7721	6357	0	0	0	0
Comchoano-2	1	70	76093	75482	0	0	0	0
Comchoano-2	1	71	76506	79160	14	10	0.0285055	0.0196954	Protein export membrane protein		Yes	RND	SecDF	protein export (SecDF)
Comchoano-2	1	72	79157	79903	13	10	0.0941687	0.0700693	Inositol monophosphatase family
Comchoano-2	1	73	79907	80566	0	2	0	0.0158639	SpoU rRNA Methylase family
Comchoano-2	1	74	81111	80908	0	0	0	0
Comchoano-2	1	75	81255	82334	2	1	0.0100164	0.00484446	Aminotransferase class-V
Comchoano-2	1	76	82407	84251	7	10	0.0205135	0.0283469
Comchoano-2	1	77	84668	84252	0	0	0	0
Comchoano-2	1	78	85740	84673	22	22	0.111419	0.107777	MreB/Mbl protein
Comchoano-2	1	79	85848	86174	1	5	0.0165762	0.0801713
Comchoano-2	1	8	8403	7714	0	0	0	0
Comchoano-2	1	80	86167	87636	24	18	0.088286	0.0640497	Amidase
Comchoano-2	1	81	87648	89069	22	28	0.0836625	0.102998	GatB/GatE catalytic domain
Comchoano-2	1	82	89062	90321	4	4	0.0171687	0.0166074	Major Facilitator Superfamily		Yes	MFS		multidrug efflux	NP_819547.2	CBU_0515	valine	The_Major_Facilitator_Superfamily_(MFS)	Secondary_Transporter
Comchoano-2	1	83	90314	91567	2	2	0.00862544	0.00834344	Major Facilitator Superfamily		Yes	MFS		glycerol-3-phosphate	NP_819596.1	CBU_0566	asparagine	The_Major_Facilitator_Superfamily_(MFS)	Secondary_Transporter
Comchoano-2	1	84	91560	92879	2	3	0.00819384	0.0118889	Uncharacterized protein family UPF0004
Comchoano-2	1	85	92942	93832	5	2	0.0303586	0.0117464
Comchoano-2	1	86	94623	93829	1	5	0.00680584	0.0329167	DNA polymerase III, delta subunit
Comchoano-2	1	87	95249	94623	1	2	0.00863233	0.0167002	Thymidylate kinase
Comchoano-2	1	88	95520	95275	1	1	0.0220565	0.0213354	Phosphopantetheine attachment site
Comchoano-2	1	89	96472	95585	21	14	0.127938	0.0825032	Fatty acid synthesis protein
Comchoano-2	1	9	8562	8455	0	0	0	0
Comchoano-2	1	90	96647	96465	2	1	0.0593828	0.0287207	Ribosomal L32p protein family
Comchoano-2	1	91	97382	96729	15	6	0.124131	0.0480291	Haloacid dehalogenase-like hydrolase
Comchoano-2	1	92	98322	97441	0	1	0	0.00593322	RNA pseudouridylate synthase
Comchoano-2	1	93	98558	100450	38	42	0.108534	0.116036	Ribonuclease E/G family
Comchoano-2	1	94	100872	100447	0	3	0	0.0368976	Threonylcarbamoyl adenosine biosynthesis protein TsaE
Comchoano-2	1	95	101408	100869	11	5	0.110282	0.0484895	Exonuclease
Comchoano-2	1	96	101490	101795	3	1	0.0531525	0.0171383	Ribosomal silencing factor during starvation
Comchoano-2	1	97	101792	102250	0	3	0	0.0342391	Predicted SPOUT methyltransferase
Comchoano-2	1	98	102250	103941	0	0	0	0	Penicillin binding protein transpeptidase domain
Comchoano-2	1	99	104519	103938	0	3	0	0.0269905
Comchoano-2	2	1	3005	393	3	4	0.00620655	0.00800485	Ankyrin repeats (3 copies)
Comchoano-2	2	10	27201	26743	0	0	0	0
Comchoano-2	2	100	120730	120077	0	0	0	0	Cytochrome C1 family
Comchoano-2	2	101	121926	120727	0	1	0	0.0043596	Cytochrome b/b6/petB
Comchoano-2	2	102	122497	121919	16	13	0.149587	0.117566	Rieske [2Fe-2S] domain
Comchoano-2	2	103	122613	123962	3	4	0.0120174	0.0154994	TrkA-N domain
Comchoano-2	2	104	126990	124237	7	14	0.0137402	0.026582
Comchoano-2	2	105	127108	127326	0	0	0	0
Comchoano-2	2	106	127414	129207	8	10	0.0241108	0.0291532	Elongation factor Tu GTP binding domain
Comchoano-2	2	107	129257	130162	4	5	0.0238844	0.0288794	Peptidase S24-like		Yes	IVSP		unknown substrate
Comchoano-2	2	108	130220	130882	0	2	0	0.015792	Ribonuclease-III-like
Comchoano-2	2	109	130875	131738	1	2	0.00626169	0.0121139	50S ribosome-binding GTPase
Comchoano-2	2	11	27324	27875	0	0	0	0
Comchoano-2	2	110	131728	133053	1	1	0.00407837	0.00394503			Yes	MOP	PST	polysaccharide export
Comchoano-2	2	111	133110	134399	0	1	0	0.00405521
Comchoano-2	2	112	134396	135016	0	0	0	0	Recombination protein O C terminal
Comchoano-2	2	113	134997	135362	0	1	0	0.014321
Comchoano-2	2	114	136411	135350	1	2	0.00509315	0.00985328	HemY protein N-terminus
Comchoano-2	2	115	137022	136408	1	0	0.00880104	0
Comchoano-2	2	116	137209	138147	3	4	0.0172831	0.0222907	NUBPL iron-transfer P-loop NTPase
Comchoano-2	2	117	138897	138148	7	5	0.0505031	0.0348943	Adenylate kinase
Comchoano-2	2	118	139052	139621	10	6	0.0949708	0.0551195	dUTPase
Comchoano-2	2	119	140450	139677	10	0	0.0699073	0
Comchoano-2	2	12	30113	27912	6	6	0.014731	0.0142494			Yes	P-ATPase		zinc/cadmium/cobalt ion
Comchoano-2	2	120	141041	140532	4	0	0.0424663	0
Comchoano-2	2	121	141786	141190	12	9	0.108802	0.0789337
Comchoano-2	2	122	142561	142028	2	1	0.0202771	0.00980707
Comchoano-2	2	123	143465	142773	7	1	0.0546631	0.00755371
Comchoano-2	2	124	144087	143737	26	17	0.401428	0.253891	Bacterial DNA-binding protein
Comchoano-2	2	125	144283	144990	2	0	0.0152867	0	Bacterial dnaA protein
Comchoano-2	2	126	145576	144980	2	3	0.0181337	0.0263112	Exonuclease
Comchoano-2	2	127	146242	145577	0	1	0	0.0078604	Ribose 5-phosphate isomerase A (phosphoriboisomerase A)
Comchoano-2	2	128	147029	146235	0	8	0	0.0526667	Calcineurin-like phosphoesterase
Comchoano-2	2	129	148243	147026	1	1	0.00444029	0.00429513	Phosphate transporter family		Yes	PiT		phosphate
Comchoano-2	2	13	31823	30219	20	22	0.0673795	0.0716943
Comchoano-2	2	130	148928	148248	2	2	0.0158936	0.015374	Protein of unknown function DUF47
Comchoano-2	2	131	149110	148925	1	0	0.0292099	0
Comchoano-2	2	132	150285	149161	4	5	0.0192307	0.0232525	Phosphoglycerate kinase
Comchoano-2	2	133	152204	150282	11	18	0.0309273	0.0489537	Transketolase, thiamine diphosphate binding domain
Comchoano-2	2	134	154731	152167	23	24	0.0484744	0.0489282	DNA polymerase family A
Comchoano-2	2	135	156147	154741	1	1	0.00384341	0.00371776	Cation transport protein		Yes	Trk		potassium ion uptake
Comchoano-2	2	136	156458	156144	1	1	0.0172097	0.016647
Comchoano-2	2	137	156575	157102	0	2	0	0.0198374
Comchoano-2	2	138	157287	157099	0	0	0	0
Comchoano-2	2	139	157741	157346	1	2	0.0136806	0.0264667	Domain of unknown function (DUF1841)
Comchoano-2	2	14	32703	31834	6	3	0.0373107	0.0180455	Cytochrome c oxidase subunit III
Comchoano-2	2	140	158369	157731	0	1	0	0.00819305	HhH-GPD superfamily base excision DNA repair protein
Comchoano-2	2	141	158922	158356	1	0	0.00954741	0	4Fe-4S dicluster domain
Comchoano-2	2	142	160533	158929	11	7	0.0370587	0.0228118	tRNA synthetases class I (M)
Comchoano-2	2	143	161011	160601	2	0	0.0263602	0
Comchoano-2	2	144	161149	161598	1	2	0.0120353	0.0232836
Comchoano-2	2	145	161644	161552	0	0	0	0
Comchoano-2	2	146	162488	161655	41	23	0.265975	0.144328	Domain of unknown function (DUF4389)
Comchoano-2	2	147	162634	165687	28	23	0.0495602	0.0393792
Comchoano-2	2	148	166560	165679	3	4	0.0184013	0.0237329	tRNA synthetases class II (D, K and N)
Comchoano-2	2	149	167104	166538	1	1	0.00954741	0.00923528	Elongation factor P, C-terminal
Comchoano-2	2	15	33398	32700	2	3	0.0154838	0.0224663
Comchoano-2	2	150	167239	167664	2	4	0.0254298	0.0491969
Comchoano-2	2	151	167841	168479	0	1	0	0.00819305	Diaminopimelate epimerase
Comchoano-2	2	152	168671	168480	0	0	0	0
Comchoano-2	2	153	169093	168668	2	1	0.0254298	0.0122992	Prokaryotic dksA/traR C4-type zinc finger
Comchoano-2	2	154	169367	170833	3	3	0.0110583	0.0106968	Phosphoenolpyruvate carboxykinase
Comchoano-2	2	155	170881	171801	4	1	0.0234949	0.0056817
Comchoano-2	2	156	171951	172325	3	3	0.0433463	0.0419291	Iron-sulphur cluster biosynthesis
Comchoano-2	2	157	172322	173350	3	3	0.01577	0.0152544	Fructose-bisphosphate aldolase class-II
Comchoano-2	2	158	173322	173906	2	1	0.0185063	0.00895063	50S ribosome-binding GTPase
Comchoano-2	2	159	174016	174369	3	3	0.045925	0.0444235
Comchoano-2	2	16	34963	33401	7	3	0.0242169	0.0100394	Cytochrome C and Quinol oxidase polypeptide I
Comchoano-2	2	160	174360	175133	0	3	0	0.0202865	ATP synthase A chain		Yes	F-ATPase		protons
Comchoano-2	2	161	175146	175442	1	0	0.0182562	0	ATP synthase subunit C		Yes	F-ATPase		protons
Comchoano-2	2	162	175446	175928	1	5	0.0112113	0.0542237	ATP synthase B/B' CF(0)		Yes	F-ATPase		protons
Comchoano-2	2	163	175915	176415	1	1	0.0108077	0.0104543	ATP synthase delta (OSCP) subunit
Comchoano-2	2	164	176423	177979	30	26	0.104187	0.0873434	ATP synthase alpha/beta family, nucleotide-binding domain		Yes	F-ATPase		protons
Comchoano-2	2	165	177972	178832	4	3	0.0251341	0.0182343	ATP synthase		Yes	F-ATPase		protons
Comchoano-2	2	166	178829	180241	11	23	0.0420979	0.0851451	ATP synthase alpha/beta family, nucleotide-binding domain		Yes	F-ATPase		protons
Comchoano-2	2	167	180234	180650	0	1	0	0.0125653	ATP synthase, Delta/Epsilon chain, beta-sandwich domain
Comchoano-2	2	168	180650	181978	1	5	0.00406915	0.0196806	Bacterial transferase hexapeptide (six repeats)
Comchoano-2	2	169	183230	181980	7	1	0.0302615	0.00418173
Comchoano-2	2	17	36150	34963	4	7	0.0182101	0.0308258	Cytochrome C oxidase subunit II, periplasmic domain
Comchoano-2	2	170	185017	183293	22	13	0.0689585	0.039416
Comchoano-2	2	171	185279	186979	5	3	0.0158936	0.00922441	SIS domain
Comchoano-2	2	172	187073	187528	3	2	0.0356297	0.0229766	dUTPase
Comchoano-2	2	173	188277	187525	5	6	0.0359298	0.0417061	TatD related DNase
Comchoano-2	2	174	188878	188279	3	1	0.0270643	0.00872649	Ubiquinone biosynthesis protein COQ7
Comchoano-2	2	175	190328	188907	48	27	0.182536	0.0993198	AAA domain
Comchoano-2	2	176	190532	192766	9	8	0.0217702	0.0187186	DNA gyrase/topoisomerase IV, subunit A
Comchoano-2	2	177	193199	192747	7	1	0.0836877	0.0115645	Ferritin-like domain
Comchoano-2	2	178	193926	193279	0	0	0	0
Comchoano-2	2	179	195245	194010	7	6	0.030629	0.0253951	16S rRNA methyltransferase RsmB/F
Comchoano-2	2	18	36234	36746	0	0	0	0	Dihydrofolate reductase
Comchoano-2	2	180	196325	195333	5	2	0.0272371	0.0105386	Cytochrome bd terminal oxidase subunit II
Comchoano-2	2	181	197704	196325	4	4	0.0156747	0.0151622	Cytochrome bd terminal oxidase subunit I
Comchoano-2	2	182	198224	198544	9	9	0.151983	0.147014
Comchoano-2	2	183	198547	200184	26	12	0.0858276	0.0383177	YidC periplasmic domain		Yes	Oxa1		60 KD inner membrane protein OxaA homolog
Comchoano-2	2	184	200181	201464	1	3	0.00421188	0.0122225	MnmE helical domain
Comchoano-2	2	185	201477	201839	0	0	0	0
Comchoano-2	2	186	201904	202032	0	0	0	0
Comchoano-2	2	187	202302	203696	0	0	0	0
Comchoano-2	2	188	203776	205077	4	3	0.0166144	0.0120534
Comchoano-2	2	189	205150	207006	5	6	0.0145577	0.0168982	Glucose inhibited division protein A
Comchoano-2	2	19	40278	36679	11	4	0.0165163	0.00580958
Comchoano-2	2	190	207255	207001	0	1	0	0.0205794
Comchoano-2	2	191	207933	207412	0	0	0	0
Comchoano-2	2	192	208197	208517	0	0	0	0
Comchoano-2	2	193	208507	209598	0	0	0	0	Bacterial type II and III secretion system protein
Comchoano-2	2	194	209600	211012	0	0	0	0	ABC transporter		Yes	ABC	binding	heme
Comchoano-2	2	195	211067	211387	0	0	0	0
Comchoano-2	2	196	211474	212394	1	0	0.00587373	0
Comchoano-2	2	197	212578	213468	9	20	0.0546455	0.117464	N-terminal domain of ribose phosphate pyrophosphokinase
Comchoano-2	2	198	213452	214093	0	0	0	0
Comchoano-2	2	199	214121	214774	43	23	0.355842	0.184112	Ribosomal protein TL5, C-terminal domain
Comchoano-2	2	2	3604	3720	0	0	0	0
Comchoano-2	2	20	40408	42732	11	10	0.0255775	0.0224921	DNA topoisomerase
Comchoano-2	2	200	214986	215555	7	2	0.0664795	0.0183732	Peptidyl-tRNA hydrolase
Comchoano-2	2	201	217557	215620	2	3	0.00557959	0.00809577
Comchoano-2	2	202	217613	218680	5	5	0.0253226	0.0244947	Protein of unknown function (DUF933)
Comchoano-2	2	203	219745	218696	5	8	0.0257571	0.039864	Poly A polymerase head domain
Comchoano-2	2	204	220199	223237	5	1	0.00889374	0.00172059	Ankyrin repeats (3 copies)
Comchoano-2	2	205	223813	224442	0	0	0	0	Ankyrin repeats (many copies)
Comchoano-2	2	206	224753	228772	2	3	0.00268914	0.00390184	Ankyrin repeats (3 copies)
Comchoano-2	2	207	228801	229568	0	1	0	0.00681508
Comchoano-2	2	208	229683	230036	1	0	0.0153083	0
Comchoano-2	2	209	231898	230120	0	1	0	0.00293991	Ankyrin repeats (3 copies)
Comchoano-2	2	21	42725	43243	2	0	0.0208642	0	Telomere recombination
Comchoano-2	2	210	233245	231998	0	0	0	0	CAAX protease self-immunity
Comchoano-2	2	211	234526	233300	0	0	0	0
Comchoano-2	2	212	234624	235430	5	9	0.0335226	0.0583679	Phosphatidylserine decarboxylase
Comchoano-2	2	213	235423	236331	4	14	0.0238054	0.0805951	ABC transporter		Yes	ABC	binding	daunorubicin	NP_819516.1	CBU_0481	arginine	The_ATP-binding_Cassette_(ABC)_Superfamily	ATP-Dependent
Comchoano-2	2	214	237317	236769	24	6	0.236664	0.0572318
Comchoano-2	2	215	237440	238207	0	2	0	0.0136302	ABC-2 type transporter		Yes	ABC	membrane	multidrug
Comchoano-2	2	216	238194	239192	5	3	0.0270733	0.0157129	Putative S-adenosyl-L-methionine-dependent methyltransferase
Comchoano-2	2	217	239216	239749	4	6	0.0405541	0.0588424	Uncharacterized ACR, COG1678
Comchoano-2	2	218	239746	240162	0	2	0	0.0251306	Holliday junction resolvase
Comchoano-2	2	219	240299	241621	10	7	0.0408762	0.0276779	Bacterial dnaA protein
Comchoano-2	2	22	44462	43230	19	14	0.0833384	0.0593996	Tubulin/FtsZ family, GTPase domain
Comchoano-2	2	220	241632	242765	10	6	0.0476949	0.0276814	DNA polymerase III beta subunit, central domain
Comchoano-2	2	221	242765	243796	0	1	0	0.00507	RecF/RecN/SMC N terminal domain
Comchoano-2	2	222	243980	244162	1	0	0.0296914	0
Comchoano-2	2	223	244255	246681	33	29	0.0735064	0.0624847	DNA gyrase B
Comchoano-2	2	224	246684	247427	3	3	0.021819	0.0211057	Peroxide stress protein YaaA
Comchoano-2	2	225	247372	248406	0	0	0	0
Comchoano-2	2	226	249185	248397	6	0	0.041146	0
Comchoano-2	2	227	251309	249231	2	0	0.005201	0	DEAD/DEAH box helicase
Comchoano-2	2	228	251586	252254	1	0	0.00808957	0
Comchoano-2	2	229	253735	252263	1	0	0.00367108	0	Bacterial extracellular solute-binding proteins, family 5 Middle		Yes	ABC	binding protein	dipeptide/oligopeptide
Comchoano-2	2	23	45632	44472	1	2	0.00465848	0.00901236	SHS2 domain inserted in FTSA
Comchoano-2	2	230	254942	253725	0	0	0	0	ABC transporter		Yes	ABC	binding	cobalt	NP_820834.1	CBU_1857	oligopeptide	The_ATP-binding_Cassette_(ABC)_Superfamily	ATP-Dependent
Comchoano-2	2	231	255159	255458	4	1	0.0722921	0.0174822
Comchoano-2	2	232	256407	255469	0	0	0	0	Binding-protein-dependent transport system inner membrane component		Yes	ABC	membrane	dipeptide/oligopeptide
Comchoano-2	2	233	257288	256404	1	0	0.00611294	0	Binding-protein-dependent transport system inner membrane component		Yes	ABC	membrane	dipeptide/oligopeptide	NP_820836.2	CBU_1859	oligopeptide	The_ATP-binding_Cassette_(ABC)_Superfamily	ATP-Dependent
Comchoano-2	2	234	258574	257258	8	2	0.0328501	0.00794402	Major Facilitator Superfamily		Yes	MFS		multidrug efflux	NP_819596.1	CBU_0566	asparagine	The_Major_Facilitator_Superfamily_(MFS)	Secondary_Transporter
Comchoano-2	2	235	259464	258718	10	9	0.0724375	0.0630623
Comchoano-2	2	236	260246	259494	11	2	0.0790455	0.013902
Comchoano-2	2	237	261366	260365	425	261	2.29434	1.36293
Comchoano-2	2	238	262229	261495	115	84	0.84665	0.598204
Comchoano-2	2	239	263003	262245	191	144	1.36165	0.993024
Comchoano-2	2	24	46357	45683	2	1	0.0160351	0.00775544	Sel1 repeat
Comchoano-2	2	240	264477	263083	15	36	0.0581474	0.134991	ATP synthase alpha/beta family, nucleotide-binding domain
Comchoano-2	2	241	264822	264490	1	7	0.0162766	0.110211	Thioredoxin
Comchoano-2	2	242	265778	264903	7	8	0.0432307	0.0477912	ParB-like nuclease domain
Comchoano-2	2	243	266548	265775	25	15	0.174768	0.101433	AAA domain
Comchoano-2	2	244	266693	267589	7	1	0.0422175	0.00583389	SRP54-type protein, GTPase domain
Comchoano-2	2	245	267640	268587	3	0	0.0171188	0	Sigma-70, region 4
Comchoano-2	2	246	268637	269314	4	3	0.0319281	0.0231632	Thioredoxin
Comchoano-2	2	247	269301	271001	1	2	0.00317873	0.00614961	Binding-protein-dependent transport system inner membrane component		Yes	ABC	membrane	nitrate/sulfonate/taurine
Comchoano-2	2	248	271001	272293	4	3	0.0167301	0.0121374	C-terminal AAA-associated domain		Yes	ABC	binding	glycine betaine	NP_819157.1	CBU_0107	amino_acid	The_ATP-binding_Cassette_(ABC)_Superfamily	ATP-Dependent
Comchoano-2	2	249	272900	272259	1	1	0.00843032	0.00815471	Ribulose-phosphate 3 epimerase family
Comchoano-2	2	25	46993	46406	0	0	0	0
Comchoano-2	2	250	273642	272902	2	1	0.014605	0.00706374	DnaJ domain
Comchoano-2	2	251	273768	273929	0	0	0	0	Rubredoxin
Comchoano-2	2	252	274282	273926	4	0	0.0607173	0	Response regulator receiver domain
Comchoano-2	2	253	274423	275553	8	5	0.0382572	0.0231291	S-adenosylmethionine synthetase, C-terminal domain
Comchoano-2	2	254	275537	275731	0	0	0	0	4Fe-4S binding domain
Comchoano-2	2	255	275782	276927	16	10	0.0755121	0.0456521	Fatty acid desaturase
Comchoano-2	2	256	276930	277151	0	0	0	0
Comchoano-2	2	257	277138	277638	0	1	0	0.0104543
Comchoano-2	2	258	277789	278457	2	1	0.0161792	0.0078251	RNA methyltransferase
Comchoano-2	2	259	278648	278454	0	0	0	0	Ribosomal protein L33
Comchoano-2	2	26	47165	49279	5	7	0.0127811	0.0173085	UvrD-like helicase C-terminal domain
Comchoano-2	2	260	278908	278669	10	6	0.226102	0.131226	Ribosomal L28 family
Comchoano-2	2	261	279080	280072	3	2	0.0163422	0.0105386	tRNA synthetases class I (W and Y)
Comchoano-2	2	262	280069	281454	6	10	0.0234101	0.0377413	Exonuclease
Comchoano-2	2	263	281924	281451	3	6	0.0342738	0.0663066	Transcription elongation factor, GreA/GreB, C-term
Comchoano-2	2	264	282060	282341	1	1	0.0192307	0.018602	SCP-2 sterol transfer family
Comchoano-2	2	265	282366	282479	0	0	0	0
Comchoano-2	2	266	282523	283029	1	0	0.0106795	0
Comchoano-2	2	267	283144	283560	0	0	0	0
Comchoano-2	2	268	283538	283699	0	0	0	0
Comchoano-2	2	269	283699	284532	2	0	0.0129744	0	RimK-like ATP-grasp domain
Comchoano-2	2	27	49526	50905	2	0	0.00783733	0
Comchoano-2	2	270	284525	285313	0	0	0	0
Comchoano-2	2	271	285411	285965	0	0	0	0
Comchoano-2	2	272	286516	285971	3	2	0.0297459	0.0191823
Comchoano-2	2	273	287085	286567	0	1	0	0.0100911
Comchoano-2	2	274	287660	287082	0	0	0	0	Nucleoside recognition
Comchoano-2	2	275	288712	287693	2	2	0.0106062	0.0102594	Peptidase family M23
Comchoano-2	2	276	288866	288690	0	0	0	0	Iron-binding zinc finger CDGSH type
Comchoano-2	2	277	289455	288853	12	10	0.107718	0.08683	Iron/manganese superoxide dismutases, C-terminal domain
Comchoano-2	2	278	289579	290169	20	14	0.183181	0.124034	AhpC/TSA family
Comchoano-2	2	279	290241	290840	15	5	0.135321	0.0436324	FtsJ-like methyltransferase
Comchoano-2	2	28	51436	50960	1	1	0.0113526	0.0109814	Disulfide bond formation protein DsbB
Comchoano-2	2	280	290875	292734	31	23	0.0901124	0.0646718	Peptidase family M41
Comchoano-2	2	281	292731	293927	6	10	0.0271095	0.0437054	Phosphoglucomutase/phosphomannomutase, alpha/beta/alpha domain I
Comchoano-2	2	282	294353	293967	0	0	0	0	Bacterial regulatory proteins, luxR family
Comchoano-2	2	283	295474	294446	0	0	0	0	Glycosyl hydrolase family 3 N terminal domain
Comchoano-2	2	284	296094	295465	0	0	0	0	Dihydrodipicolinate reductase, C-terminus
Comchoano-2	2	285	297115	296171	10	0	0.057244	0
Comchoano-2	2	286	297792	297307	6	4	0.0668516	0.0431107
Comchoano-2	2	287	298615	297851	4	2	0.0282923	0.0136837	Metallopeptidase family M24
Comchoano-2	2	288	298751	299002	4	0	0.0861169	0
Comchoano-2	2	289	299869	298979	4	2	0.0242869	0.0117464	Electron transfer flavoprotein FAD-binding domain
Comchoano-2	2	29	51517	52062	29	14	0.287544	0.134276	GrpE
Comchoano-2	2	290	300594	299866	5	1	0.0371143	0.00718017	Electron transfer flavoprotein domain
Comchoano-2	2	291	300652	302202	8	7	0.0278908	0.0236066	Electron transfer flavoprotein-ubiquinone oxidoreductase, 4Fe-4S
Comchoano-2	2	292	302263	303165	7	2	0.0419366	0.0115902
Comchoano-2	2	293	303228	304592	9	7	0.0356558	0.0268256
Comchoano-2	2	294	304654	305448	0	2	0	0.0131667	ABC transporter		Yes	ABC	binding	glycine betaine	NP_819754.2	CBU_0728	amino_acid	The_ATP-binding_Cassette_(ABC)_Superfamily	ATP-Dependent
Comchoano-2	2	295	305441	306202	2	0	0.0142019	0	Permease MlaE		Yes	ABC	membrane	toluene tolerance	NP_819753.1	CBU_0727	amino_acid	The_ATP-binding_Cassette_(ABC)_Superfamily	ATP-Dependent
Comchoano-2	2	296	306199	306669	1	3	0.0114975	0.0333649	MlaD protein		Yes	ABC	binding protein	toluene tolerance
Comchoano-2	2	297	306662	307273	3	1	0.0265327	0.0085551	MlaC protein		Yes	ABC	binding	toluene tolerance
Comchoano-2	2	298	307270	307524	1	0	0.0212749	0	STAS domain
Comchoano-2	2	299	307537	308772	4	11	0.0175023	0.0465578	EPSP synthase (3-phosphoshikimate 1-carboxyvinyltransferase)
Comchoano-2	2	3	3707	5893	0	0	0	0
Comchoano-2	2	30	52121	54040	256	96	0.720887	0.261495	Hsp70 protein
Comchoano-2	2	300	308898	309887	28	31	0.15299	0.163844	Sigma-70, region 4
Comchoano-2	2	301	309983	311836	209	63	0.609499	0.177718	Hsp90 protein
Comchoano-2	2	302	311941	313113	2	7	0.00922156	0.0312203
Comchoano-2	2	303	313322	313050	0	0	0	0
Comchoano-2	2	304	314100	313864	0	0	0	0	Bacterial regulatory protein, Fis family
Comchoano-2	2	305	314215	314823	7	3	0.0622152	0.0257919	Protein of unknown function (DUF502)
Comchoano-2	2	306	314820	316592	26	20	0.0792888	0.0589974	tRNA synthetases class II (D, K and N)
Comchoano-2	2	307	316579	317298	8	13	0.0601261	0.0945107	Transcriptional regulator
Comchoano-2	2	308	317362	319569	7	3	0.0171395	0.00710535
Comchoano-2	2	309	319624	320097	0	0	0	0	Crossover junction endodeoxyribonuclease RuvC
Comchoano-2	2	31	54089	55216	21	27	0.100693	0.125229	DnaJ C terminal domain
Comchoano-2	2	310	320094	320672	0	3	0	0.0271306	RuvA N terminal domain
Comchoano-2	2	311	320669	321652	1	0	0.00549729	0	Holliday junction DNA helicase ruvB N-terminus
Comchoano-2	2	312	323352	321649	3	2	0.00951938	0.00613877
Comchoano-2	2	313	324988	323345	16	18	0.0526241	0.0572666
Comchoano-2	2	314	325324	324992	0	0	0	0
Comchoano-2	2	315	325769	325332	18	11	0.222584	0.131576
Comchoano-2	2	316	326412	325834	0	0	0	0		IcmW
Comchoano-2	2	317	326496	326924	14	14	0.176761	0.170982	Single-strand binding protein family
Comchoano-2	2	318	326942	329500	43	23	0.0908385	0.0469995	Aconitase family (aconitate hydratase)
Comchoano-2	2	319	329561	329929	3	2	0.044053	0.0284085
Comchoano-2	2	32	55376	56080	13	1	0.0997867	0.00742495
Comchoano-2	2	320	330460	330221	0	0	0	0
Comchoano-2	2	321	330732	332390	25	21	0.0814812	0.0662066	Peptidase M16 inactive domain
Comchoano-2	2	322	332392	333639	25	16	0.108337	0.0670687	Peptidase M16 inactive domain
Comchoano-2	2	323	333754	334320	0	4	0	0.0369411
Comchoano-2	2	324	335039	334317	6	4	0.0449072	0.0289594	3' exoribonuclease family, domain 1
Comchoano-2	2	325	335107	335643	3	4	0.0302454	0.0390087	Guanylate kinase
Comchoano-2	2	326	335712	335936	14	11	0.33774	0.256691	RNA polymerase Rpb6
Comchoano-2	2	327	335951	338068	5	10	0.012763	0.0246914	HD domain
Comchoano-2	2	328	338038	339159	3	7	0.0144616	0.0326406	Pyridine nucleotide-disulphide oxidoreductase
Comchoano-2	2	329	339796	339146	1	1	0.00831359	0.00804179
Comchoano-2	2	33	56103	56696	4	4	0.0364508	0.0352591
Comchoano-2	2	330	339872	341059	8	8	0.0364201	0.0352294	Poly A polymerase head domain
Comchoano-2	2	331	341052	341294	0	1	0	0.0215999	FeoA domain
Comchoano-2	2	332	341275	343290	1	5	0.00268181	0.0129706	Nucleoside recognition		Yes	FeoB		ferrous ion
Comchoano-2	2	333	343271	343474	0	0	0	0	FeoC like transcriptional regulator
Comchoano-2	2	334	343477	344964	0	0	0	0	MviN-like protein		Yes	MOP	MVF	virulence factor MviN
Comchoano-2	2	335	345354	344950	4	1	0.0535033	0.0129385
Comchoano-2	2	336	345477	346847	6	4	0.0236664	0.0152618	tRNA synthetases class I (C) catalytic domain
Comchoano-2	2	337	346936	349695	5	18	0.00979311	0.0341026
Comchoano-2	2	338	349757	350206	5	6	0.0601764	0.0698508		DotA	Yes	IVSP		unknown substrate
Comchoano-2	2	339	350196	353240	13	14	0.0230781	0.0240408		IcmV	Yes	NSS		sodium ion:solute symporter
Comchoano-2	2	34	57860	56679	14	9	0.064059	0.0398345	Histidine kinase-, DNA gyrase B-, and HSP90-like ATPase	DotA
Comchoano-2	2	340	353246	355972	6	8	0.011894	0.0153402
Comchoano-2	2	341	355974	359093	9	9	0.015593	0.0150832		DotA
Comchoano-2	2	342	360265	359117	21	18	0.0988507	0.0819591	Type II/IV secretion system protein	DotA
Comchoano-2	2	343	361074	360328	15	13	0.108656	0.09109	Type IV secretory system, conjugal DNA-protein transfer	DotB
Comchoano-2	2	344	361650	361087	33	34	0.316744	0.315673	DotD protein	DotC	Yes	IVSP		unknown substrate
Comchoano-2	2	345	363134	361698	0	1	0	0.00364009		DotD
Comchoano-2	2	346	363199	363450	14	12	0.301409	0.249904			Yes	IVSP		unknown substrate
Comchoano-2	2	347	363447	363806	1	3	0.0150525	0.0436811		IcmT
Comchoano-2	2	348	363817	364059	0	1	0	0.0215999		IcmS
Comchoano-2	2	349	364046	364531	1	1	0.0111419	0.0107777	Dot/Icm secretion system protein (dot_icm_IcmQ)
Comchoano-2	2	35	58042	60168	10	17	0.0254179	0.0417977		IcmQ
Comchoano-2	2	350	364587	365729	15	8	0.0709786	0.0366176			Yes	IVSP		unknown substrate
Comchoano-2	2	351	365734	368019	24	18	0.056758	0.0411768	TraM recognition site of TraD and TraG	IcmP
Comchoano-2	2	352	368012	368494	17	6	0.190592	0.0650685		IcmO
Comchoano-2	2	353	368587	369204	31	31	0.271506	0.262629	Type-IV b secretion system, inner-membrane complex component		Yes	IVSP		unknown substrate
Comchoano-2	2	354	369207	369869	3	9	0.0244887	0.0710642	Type-IV b secretion system, inner-membrane complex component	IcmL	Yes	IVSP		unknown substrate
Comchoano-2	2	355	369888	370754	33	26	0.20592	0.156936	Putative outer membrane core complex of type IVb secretion	IcmL
Comchoano-2	2	356	370757	373711	64	58	0.117077	0.102632	Bacterial conjugation TrbI-like protein	IcmK	Yes	IVSP		unknown substrate
Comchoano-2	2	357	373726	374469	47	23	0.341831	0.16181		IcmE	Yes	IVSP		unknown substrate
Comchoano-2	2	358	374469	375062	13	9	0.118465	0.0793331		IcmG	Yes	IVSP		unknown substrate
Comchoano-2	2	359	375059	375499	2	4	0.0245629	0.0475197		IcmC	Yes	IVSP		unknown substrate
Comchoano-2	2	36	60243	61823	31	13	0.106025	0.0430083		IcmD
Comchoano-2	2	360	375512	375874	5	5	0.0746386	0.0721984			Yes	IVSP		unknown substrate
Comchoano-2	2	361	375903	376316	45	33	0.588796	0.417667		IcmD	Yes	IVSP		unknown substrate
Comchoano-2	2	362	376323	376931	27	19	0.239973	0.163349		IcmD
Comchoano-2	2	363	376941	379967	85	63	0.151793	0.108827		IcmJ
Comchoano-2	2	364	380061	381854	5	3	0.0150693	0.00874596		IcmB
Comchoano-2	2	365	381965	382645	4	0	0.0317873	0
Comchoano-2	2	366	382691	383746	0	0	0	0
Comchoano-2	2	367	384782	383787	5	0	0.027155	0	alpha/beta hydrolase fold
Comchoano-2	2	368	384870	385700	2	2	0.0130213	0.0125956	ATP-NAD kinase
Comchoano-2	2	369	387158	385695	4	1	0.0147747	0.00357291
Comchoano-2	2	37	62071	61820	0	0	0	0
Comchoano-2	2	370	388370	387162	0	2	0	0.00865425	Major Facilitator Superfamily		Yes	MFS		glycerol-3-phosphate	NP_819596.1	CBU_0566	asparagine	The_Major_Facilitator_Superfamily_(MFS)	Secondary_Transporter
Comchoano-2	2	371	388551	388363	0	3	0	0.0834122
Comchoano-2	2	372	391582	388556	3	0	0.0053574	0	AcrB/AcrD/AcrF family		Yes	RND	HAE1	multidrug/solvent efflux (HAE1 subfamily)
Comchoano-2	2	373	392786	391575	0	0	0	0	HlyD family secretion protein
Comchoano-2	2	374	394533	392812	5	9	0.0156997	0.0273356
Comchoano-2	2	375	394944	395126	0	0	0	0
Comchoano-2	2	376	397575	395191	8	6	0.0181337	0.0131556
Comchoano-2	2	377	400061	397710	2	0	0.00459705	0
Comchoano-2	2	378	400521	400270	0	0	0	0
Comchoano-2	2	379	401799	400600	6	1	0.0270417	0.0043596	Tryptophan/tyrosine permease family		Yes	HAAAP		tryptophan/tyrosine	NP_820522.1	CBU_1539	tyrosine	The_Hydroxy/Aromatic_Amino_Acid_Permease_(HAAAP)_Family	Secondary_Transporter
Comchoano-2	2	38	62155	64638	8	14	0.0174107	0.0294725	SecA DEAD-like domain
Comchoano-2	2	380	404686	401876	9	11	0.0173077	0.0204622	ABC transporter
Comchoano-2	2	381	404924	404751	1	0	0.031236	0
Comchoano-2	2	382	405943	404984	2	0	0.0112697	0	Polyprenyl synthetase
Comchoano-2	2	383	406328	408541	5	1	0.0122093	0.00236203
Comchoano-2	2	384	408729	409088	10	13	0.150525	0.189285	Ribosomal prokaryotic L21 protein
Comchoano-2	2	385	409092	409394	2	1	0.035787	0.0173085	Ribosomal L27 protein
Comchoano-2	2	386	409394	410368	4	12	0.0221923	0.0644004	GTP1/OBG
Comchoano-2	2	387	410442	410654	0	0	0	0
Comchoano-2	2	388	411069	411575	0	0	0	0
Comchoano-2	2	389	411881	411618	22	16	0.452032	0.318003	Ribosomal protein S20
Comchoano-2	2	39	64631	64894	0	0	0	0	Domain of unknown function (DUF4389)
Comchoano-2	2	390	412168	412926	161	101	1.14778	0.696496
Comchoano-2	2	391	413093	414403	80	45	0.330005	0.179559
Comchoano-2	2	392	414529	415347	11	1	0.0726677	0.00639018
Comchoano-2	2	393	415713	417155	17	6	0.0637068	0.0217497	Uncharacterized protein family (UPF0051)		Yes	ABC	membrane	unknown substrate
Comchoano-2	2	394	417157	417900	5	4	0.036365	0.0281409	ABC transporter		Yes	ABC	ABC	unknown substrate	NP_820834.1	CBU_1857	oligopeptide	The_ATP-binding_Cassette_(ABC)_Superfamily	ATP-Dependent
Comchoano-2	2	395	417879	418931	4	1	0.0205469	0.00496879	Uncharacterized protein family (UPF0051)		Yes	ABC	membrane	unknown substrate
Comchoano-2	2	396	418924	420099	7	12	0.0321931	0.0533838	Aminotransferase class-V
Comchoano-2	2	397	420096	420842	2	6	0.0144875	0.0420416	NifU-like N terminal domain
Comchoano-2	2	398	420839	421372	2	3	0.0202771	0.0294212	Iron-sulfur cluster assembly protein
Comchoano-2	2	399	422598	421369	1	0	0.00439694	0	Major Facilitator Superfamily		Yes	MFS		multidrug efflux
Comchoano-2	2	4	14316	5929	45	34	0.028994	0.0211904
Comchoano-2	2	40	64884	65309	0	1	0	0.0122992	NUDIX domain
Comchoano-2	2	400	423483	422713	3	0	0.0210539	0	Endonuclease/Exonuclease/phosphatase family
Comchoano-2	2	401	424406	423480	14	14	0.0816995	0.0790284	Putative auto-transporter adhesin, head GIN domain
Comchoano-2	2	402	425167	424403	24	15	0.169754	0.102628	SPFH domain / Band 7 family
Comchoano-2	2	403	426461	425169	4	3	0.0167301	0.0121374	NfeD-like C-terminal, partner-binding
Comchoano-2	2	404	426731	427753	13	8	0.0687376	0.0409172	PCRF domain
Comchoano-2	2	405	427762	429231	12	7	0.044143	0.0249082	tRNA synthetases class II (D, K and N)
Comchoano-2	2	406	429828	429232	2	0	0.0181337	0
Comchoano-2	2	407	429895	430392	0	0	0	0
Comchoano-2	2	408	430446	431018	11	9	0.10392	0.0822456
Comchoano-2	2	409	431044	431592	27	25	0.266247	0.238466	Ribosomal protein L13
Comchoano-2	2	41	66017	65268	2	4	0.0144295	0.0279154	Cell division protein
Comchoano-2	2	410	431594	432085	19	14	0.20911	0.149043	Ribosomal protein S9/S16
Comchoano-2	2	411	432106	432720	8	6	0.0704083	0.0510798	Glutathione S-transferase, N-terminal domain
Comchoano-2	2	412	432701	433072	2	2	0.0291312	0.0281788	Stringent starvation protein B
Comchoano-2	2	413	433086	433655	0	3	0	0.0275598	LemA family
Comchoano-2	2	414	433698	434699	1	0	0.00539844	0	Peptidase family M48
Comchoano-2	2	415	434772	435641	3	0	0.0186554	0
Comchoano-2	2	416	435677	436648	0	0	0	0
Comchoano-2	2	417	436638	437297	0	0	0	0
Comchoano-2	2	418	437326	437835	6	0	0.0636994	0	Mechanosensitive ion channel		Yes	MscS		small-conductance mechanosensitive ion channel
Comchoano-2	2	419	437928	438839	50	37	0.296588	0.2123	Putative exonuclease, RdgC
Comchoano-2	2	42	66648	66097	1	0	0.00980733	0
Comchoano-2	2	420	438826	440010	21	19	0.0958451	0.0838819	tRNA synthetases class I (W and Y)
Comchoano-2	2	421	440898	441029	0	0	0	0
Comchoano-2	2	422	441477	441037	0	1	0	0.0118799	MafB19-like deaminase
Comchoano-2	2	423	441959	441477	5	5	0.0560564	0.0542237	Protein of unknown function (DUF520)
Comchoano-2	2	424	442079	442606	7	3	0.0717777	0.0297562	Inorganic pyrophosphatase
Comchoano-2	2	425	443325	442603	31	18	0.232021	0.130317	Response regulator receiver domain
Comchoano-2	2	426	446082	443401	2	0	0.00403121	0	TamB, inner membrane protein subunit of TAM complex
Comchoano-2	2	427	447761	446079	0	4	0	0.0124308	POTRA domain TamA domain 1
Comchoano-2	2	428	447821	448072	0	1	0	0.0208254
Comchoano-2	2	429	448062	449321	10	5	0.0429217	0.0207592	Serine hydroxymethyltransferase
Comchoano-2	2	43	68097	66730	5	7	0.0197653	0.0267668	MatE		Yes	MOP	MATE	multidrug efflux
Comchoano-2	2	430	449324	449788	0	3	0	0.0337963	ATP cone domain
Comchoano-2	2	431	449788	450210	1	2	0.0128053	0.0247733	NusB family
Comchoano-2	2	432	450224	450700	1	1	0.0113526	0.0109814	Phosphatidylglycerophosphatase A
Comchoano-2	2	433	450720	451553	0	0	0	0
Comchoano-2	2	434	452371	451550	9	4	0.0592382	0.0254673	Tetrahydrodipicolinate N-succinyltransferase N-terminal
Comchoano-2	2	435	453170	453763	0	0	0	0
Comchoano-2	2	436	453824	456562	0	1	0	0.00190912
Comchoano-2	2	437	457140	456646	24	5	0.262535	0.0529065	Cyclophilin type peptidyl-prolyl cis-trans isomerase/CLD
Comchoano-2	2	438	457310	458986	4	4	0.012897	0.0124753
Comchoano-2	2	439	459175	460464	29	20	0.121576	0.0811042	Bacterial trigger factor protein (TF)
Comchoano-2	2	44	68740	68159	0	0	0	0
Comchoano-2	2	440	460465	461058	21	21	0.191367	0.18511	Clp protease
Comchoano-2	2	441	461146	462387	36	10	0.156759	0.0421206	AAA domain (Cdc48 subfamily)
Comchoano-2	2	442	462390	464717	37	23	0.0859226	0.0516652	Lon protease (S16) C-terminal proteolytic domain
Comchoano-2	2	443	464689	466455	12	8	0.0367192	0.0236791	ABC transporter transmembrane region		Yes	ABC	membrane	multidrug	NP_820834.1	CBU_1857	oligopeptide	The_ATP-binding_Cassette_(ABC)_Superfamily	ATP-Dependent
Comchoano-2	2	444	466472	467362	1	4	0.00607173	0.0234929	Glutathione S-transferase, N-terminal domain
Comchoano-2	2	445	467637	468017	1	4	0.0142206	0.0550228	Predicted membrane protein (DUF2177)
Comchoano-2	2	446	468031	468315	8	4	0.152221	0.0736221	Sigma 54 modulation protein / S30EA ribosomal protein
Comchoano-2	2	447	469727	468312	21	12	0.0801983	0.0443293	LysM domain
Comchoano-2	2	448	469883	470737	1185	992	7.4983	6.07184
Comchoano-2	2	449	471886	471104	5	1	0.0345514	0.00668436	Protein of unknown function (DUF1295)
Comchoano-2	2	45	69748	68882	1	3	0.00624	0.018108	2OG-Fe(II) oxygenase superfamily
Comchoano-2	2	450	472072	472818	0	1	0	0.00700693	Hydroxyacylglutathione hydrolase C-terminus
Comchoano-2	2	451	472815	473447	0	0	0	0
Comchoano-2	2	452	473444	473884	0	0	0	0	RNase H
Comchoano-2	2	453	473877	474518	1	4	0.00843032	0.0326188	Exonuclease
Comchoano-2	2	454	474912	476072	111	61	0.517091	0.274877	Elongation factor Tu GTP binding domain
Comchoano-2	2	455	476315	476665	6	2	0.0926372	0.0298695	SecE/Sec61-gamma subunits of protein translocation complex
Comchoano-2	2	456	476671	477228	6	7	0.0582101	0.0656915	Transcription termination factor nusG
Comchoano-2	2	457	477248	477700	10	8	0.119554	0.0925162	Ribosomal protein L11, N-terminal domain
Comchoano-2	2	458	477690	478367	24	17	0.191569	0.131258	Ribosomal protein L1p/L10e family
Comchoano-2	2	459	478378	478905	45	40	0.461428	0.396749	Ribosomal protein L10
Comchoano-2	2	46	70602	69811	0	1	0	0.0066083	Ribosomal RNA adenine dimethylase
Comchoano-2	2	460	478930	479310	37	42	0.526163	0.577739	Ribosomal protein L7/L12 C-terminal domain
Comchoano-2	2	461	479361	483446	185	220	0.244727	0.281512	RNA polymerase Rpb2, domain 6
Comchoano-2	2	462	483456	487667	180	182	0.230988	0.225919	RNA polymerase Rpb1, domain 1
Comchoano-2	2	463	487775	488155	13	16	0.184868	0.220091	Ribosomal protein S12/S23
Comchoano-2	2	464	488166	488738	33	28	0.31176	0.255875	Ribosomal protein S7p/S5e
Comchoano-2	2	465	488735	490813	144	115	0.374472	0.28928	Elongation factor Tu GTP binding domain
Comchoano-2	2	466	490917	492077	204	147	0.95033	0.662408	Elongation factor Tu GTP binding domain
Comchoano-2	2	467	492098	492430	19	13	0.309256	0.204678	Ribosomal protein S10p/S20e
Comchoano-2	2	468	492440	493087	28	44	0.23386	0.35548	Ribosomal protein L3
Comchoano-2	2	469	493084	493719	34	22	0.289339	0.181099	Ribosomal protein L4/L1 family
Comchoano-2	2	47	71469	70609	14	9	0.0879694	0.0547029
Comchoano-2	2	470	493716	494006	6	3	0.111804	0.0540741	Ribosomal protein L23
Comchoano-2	2	471	494009	494881	46	36	0.285065	0.2158	Ribosomal Proteins L2, C-terminal domain
Comchoano-2	2	472	494884	495150	11	8	0.223467	0.157208	Ribosomal protein S19
Comchoano-2	2	473	495165	495509	9	13	0.141379	0.197538	Ribosomal protein L22p/L17e
Comchoano-2	2	474	495511	496152	28	29	0.236049	0.236486	Ribosomal protein S3, C-terminal domain
Comchoano-2	2	475	496167	496601	28	28	0.348635	0.337237	Ribosomal protein L16p/L10e
Comchoano-2	2	476	496579	496782	0	1	0	0.0257496	Ribosomal L29 protein
Comchoano-2	2	477	496782	497045	6	6	0.123281	0.119251	Ribosomal protein S17
Comchoano-2	2	478	497042	497407	7	5	0.103635	0.071605	Ribosomal protein L14p/L23e
Comchoano-2	2	479	497417	497728	5	8	0.0868784	0.134461	Ribosomal proteins 50S L24/mitochondrial 39S L24
Comchoano-2	2	48	72503	71571	2	2	0.0115962	0.0112171
Comchoano-2	2	480	497739	498314	24	15	0.225551	0.136361	ribosomal L5P family C-terminus
Comchoano-2	2	481	498298	498609	1	10	0.0173757	0.168076	Ribosomal protein S14p/S29e
Comchoano-2	2	482	498621	499013	8	17	0.110282	0.226688	Ribosomal protein S8
Comchoano-2	2	483	499025	499558	17	19	0.172355	0.186334	Ribosomal protein L6
Comchoano-2	2	484	499572	499925	5	6	0.0765416	0.088847	Ribosomal L18 of archaea, bacteria, mitoch. and chloroplast
Comchoano-2	2	485	499926	500471	19	27	0.188391	0.258961	Ribosomal protein S5, C-terminal domain
Comchoano-2	2	486	500474	500926	16	12	0.191286	0.138774	Ribosomal proteins 50S-L15, 50S-L18e, 60S-L27A
Comchoano-2	2	487	500926	502242	24	30	0.0985502	0.11916	SecY translocase
Comchoano-2	2	488	502454	502807	8	17	0.122467	0.251733	Ribosomal protein S13/S18
Comchoano-2	2	489	502825	503241	8	3	0.10392	0.0376959	Ribosomal protein S11
Comchoano-2	2	49	73066	72503	4	0	0.0383932	0
Comchoano-2	2	490	503251	503874	25	28	0.216847	0.234929	S4 domain
Comchoano-2	2	491	503887	504864	35	40	0.193587	0.214009	Bacterial RNA polymerase, alpha chain C terminal domain
Comchoano-2	2	492	504868	505230	9	4	0.13435	0.0577587	Ribosomal protein L17
Comchoano-2	2	493	505302	506765	8	2	0.0295493	0.00714582	Lipase (class 3)
Comchoano-2	2	494	507893	506748	0	1	0	0.00456521	impB/mucB/samB family
Comchoano-2	2	495	508062	508907	1	0	0.00639507	0
Comchoano-2	2	496	508921	510267	1	1	0.00401474	0.00388348	Citrate transporter		Yes	DASS		sodium ion:dicarboxylate/sulfate
Comchoano-2	2	497	510326	510763	15	6	0.185486	0.0717689
Comchoano-2	2	498	513488	510777	29	13	0.0578057	0.0250657	tRNA synthetases class I (I, L, M and V)
Comchoano-2	2	499	513600	514127	3	3	0.0307619	0.0297562
Comchoano-2	2	5	14602	15525	6	2	0.0351279	0.0113265	SPFH domain / Band 7 family
Comchoano-2	2	50	73307	73041	0	0	0	0	RnfH family Ubiquitin
Comchoano-2	2	500	514525	514133	1	0	0.0137853	0	DNA polymerase III chi subunit, HolC
Comchoano-2	2	501	514582	515832	3	1	0.0129692	0.00418173	Major Facilitator Superfamily		Yes	MFS		glycerol-3-phosphate	NP_819596.1	CBU_0566	asparagine	The_Major_Facilitator_Superfamily_(MFS)	Secondary_Transporter
Comchoano-2	2	502	519306	515836	7	13	0.0109011	0.019583	AMP-binding enzyme		Yes	MFS		multidrug efflux
Comchoano-2	2	503	520523	519303	1	5	0.00442937	0.0214228	Phosphofructokinase
Comchoano-2	2	504	520946	520569	9	15	0.129004	0.207977	Ribosomal protein L19
Comchoano-2	2	505	521673	520939	1	1	0.00736218	0.00712148	tRNA (Guanine-1)-methyltransferase
Comchoano-2	2	506	522158	521670	2	7	0.0221469	0.0749799	RimM N-terminal domain
Comchoano-2	2	507	522406	522158	9	7	0.196107	0.147541	Ribosomal protein S16
Comchoano-2	2	508	523513	522785	3	2	0.0222686	0.0143603
Comchoano-2	2	509	524325	523645	1	3	0.00794682	0.023061
Comchoano-2	2	51	73719	73288	1	9	0.0125379	0.109152	Polyketide cyclase / dehydrase and lipid transport
Comchoano-2	2	510	524658	524395	0	0	0	0
Comchoano-2	2	511	526115	524748	2	4	0.00790612	0.0152953	SRP54-type protein, GTPase domain
Comchoano-2	2	512	526260	527477	3	2	0.0133209	0.00859025	Domain of unknown function DUF21		Yes	HCC		heavy metal ion
Comchoano-2	2	513	527474	527755	1	2	0.0192307	0.037204
Comchoano-2	2	514	527767	528063	0	1	0	0.0176593
Comchoano-2	2	515	529448	528060	9	8	0.0350393	0.0301278
Comchoano-2	2	516	529552	530466	4	2	0.0236492	0.011438	MraW methylase family
Comchoano-2	2	517	530463	530696	0	0	0	0			Yes	DMT		drug/metabolite
Comchoano-2	2	518	530696	532351	0	3	0	0.00947523	Penicillin binding protein transpeptidase domain
Comchoano-2	2	519	532342	533808	6	5	0.0221167	0.017828	Mur ligase middle domain
Comchoano-2	2	52	73789	74256	2	0	0.0231428	0	SmpB protein
Comchoano-2	2	520	533808	535016	1	4	0.00447337	0.0173085	Mur ligase middle domain
Comchoano-2	2	521	535009	535902	0	0	0	0	Glycosyl transferase family 4
Comchoano-2	2	522	535892	537058	0	2	0	0.00896598	Mur ligase middle domain
Comchoano-2	2	523	537070	538254	2	7	0.0091281	0.0309039	Cell cycle protein
Comchoano-2	2	524	538251	539273	5	5	0.0264376	0.0255732	Glycosyltransferase family 28 C-terminal domain
Comchoano-2	2	525	539251	540096	0	1	0	0.006186	UDP-N-acetylenolpyruvoylglucosamine reductase, C-terminal domain
Comchoano-2	2	526	540089	542320	1	3	0.00242216	0.00702891	D-ala D-ala ligase C-terminus
Comchoano-2	2	527	550326	542338	1	1	0.000676494	0.000654377	SNF2 family N-terminal domain
Comchoano-2	2	528	552116	551379	4	1	0.0293288	0.00709249	Cyclodipeptide synthase
Comchoano-2	2	529	552459	552202	1	0	0.0210266	0
Comchoano-2	2	53	74253	75323	3	2	0.0151509	0.0097704	AI-2E family transporter		Yes	AI-2E		Autoinducer-2 export
Comchoano-2	2	530	553134	552472	6	0	0.0489774	0	short chain dehydrogenase
Comchoano-2	2	531	553271	554887	0	0	0	0
Comchoano-2	2	532	554884	555321	0	0	0	0
Comchoano-2	2	533	555480	557066	2	0	0.00681442	0
Comchoano-2	2	534	557087	557455	0	0	0	0
Comchoano-2	2	535	558292	557474	1	1	0.00660616	0.00639018
Comchoano-2	2	536	558416	559819	15	11	0.0577744	0.0409828	tRNA synthetases class I (E and Q), catalytic domain
Comchoano-2	2	537	561083	559794	1	2	0.00419227	0.00811042	Vacuole effluxer Atg22 like		Yes	MFS		multidrug efflux
Comchoano-2	2	538	562318	561080	35	15	0.152774	0.063334	Trypsin-like peptidase domain
Comchoano-2	2	539	562452	563057	8	3	0.0714557	0.0259198
Comchoano-2	2	54	75655	75320	0	3	0	0.0468104	HIT domain
Comchoano-2	2	540	563985	563047	0	2	0	0.0111453	RNA pseudouridylate synthase
Comchoano-2	2	541	564239	564898	26	15	0.213201	0.11898	Outer membrane lipoprotein
Comchoano-2	2	542	565240	564887	2	0	0.0306166	0
Comchoano-2	2	543	565279	566091	4	4	0.0266199	0.0257496
Comchoano-2	2	544	566737	566072	1	1	0.00812607	0.0078604	Methyltransferase domain
Comchoano-2	2	545	567029	566724	1	0	0.0177175	0
Comchoano-2	2	546	567984	567316	23	16	0.18606	0.125202	Inhibitor of apoptosis-promoting Bax1
Comchoano-2	2	547	568122	568919	41	37	0.277989	0.242666	short chain dehydrogenase
Comchoano-2	2	548	571327	568949	16	8	0.0363589	0.0175851	tRNA synthetases class I (I, L, M and V)
Comchoano-2	2	549	572261	571446	0	0	0	0	Transporter associated domain
Comchoano-2	2	55	75879	75655	5	6	0.120621	0.140013
Comchoano-2	2	550	572673	572254	1	1	0.012897	0.0124753	Uncharacterized protein family UPF0054
Comchoano-2	2	551	573816	572731	1	0	0.00498049	0	Peptidase family M20/M25/M40
Comchoano-2	2	552	573947	574237	14	9	0.260875	0.162222	Chaperonin 10 Kd subunit
Comchoano-2	2	553	574248	575894	150	50	0.492452	0.158784	TCP-1/cpn60 chaperonin family
Comchoano-2	2	554	576104	576490	7	1	0.097997	0.0135419
Comchoano-2	2	555	576739	576972	4	1	0.0927697	0.0224342
Comchoano-2	2	556	576965	579670	10	11	0.0199772	0.0212565	Middle or third domain of peptidase_M16
Comchoano-2	2	557	579748	580161	1	3	0.0130843	0.0379697
Comchoano-2	2	558	580263	580781	0	1	0	0.0100911
Comchoano-2	2	559	580843	581370	0	1	0	0.00991872
Comchoano-2	2	56	77560	76250	6	7	0.0247504	0.0279314
Comchoano-2	2	560	581823	581593	0	0	0	0	Bacterial Fe(2+) trafficking
Comchoano-2	2	561	582854	581820	0	0	0	0	HhH-GPD superfamily base excision DNA repair protein
Comchoano-2	2	562	584026	582890	11	9	0.0523259	0.0414124	Malic enzyme, N-terminal domain
Comchoano-2	2	563	586608	584095	1	5	0.00215035	0.0104003	MutS domain V
Comchoano-2	2	564	586709	587413	0	0	0	0
Comchoano-2	2	565	587635	588477	2	1	0.0128357	0.00620804	Serine aminopeptidase, S33
Comchoano-2	2	566	589431	588478	0	3	0	0.0164549	Peptidase family S49
Comchoano-2	2	567	589556	590071	0	0	0	0	Protein of unknown function (DUF805)
Comchoano-2	2	568	590186	591184	2	2	0.0108293	0.0104753	recA bacterial DNA recombination protein
Comchoano-2	2	569	591177	591560	1	0	0.0141092	0
Comchoano-2	2	57	80531	77535	4	5	0.00721473	0.00872358	Pyridine nucleotide-disulphide oxidoreductase
Comchoano-2	2	570	591570	593348	5	3	0.0151964	0.00881974	MutL C terminal dimerisation domain
Comchoano-2	2	571	593350	593616	1	0	0.0203152	0	Acylphosphatase
Comchoano-2	2	572	593841	593629	32	44	0.815673	1.08488	Cold-shock' DNA-binding domain
Comchoano-2	2	573	594111	596660	25	28	0.0529996	0.0574189	DNA gyrase/topoisomerase IV, subunit A
Comchoano-2	2	574	596657	597733	3	11	0.0150665	0.0534376	Cytidylate kinase
Comchoano-2	2	575	598684	597737	0	1	0	0.00551971
Comchoano-2	2	576	598860	600515	131	115	0.427736	0.363217	S1 RNA binding domain
Comchoano-2	2	577	600545	601426	7	6	0.0429363	0.0355993	NAD-dependent glycerol-3-phosphate dehydrogenase C-terminus
Comchoano-2	2	578	601549	602364	28	8	0.185653	0.0513096
Comchoano-2	2	579	602511	602840	0	0	0	0
Comchoano-2	2	58	80586	80759	0	0	0	0
Comchoano-2	2	580	602837	603316	0	0	0	0
Comchoano-2	2	581	604249	603311	13	3	0.0748933	0.016718	Pyridine nucleotide-disulphide oxidoreductase
Comchoano-2	2	582	604411	606489	7	3	0.0182035	0.00754644	FtsK/SpoIIIE family
Comchoano-2	2	583	606498	607751	6	5	0.0258763	0.0208586	tRNA synthetase class II core domain (G, H, P, S and T)
Comchoano-2	2	584	607764	608840	10	8	0.0502215	0.0388637	Mechanosensitive ion channel		Yes	MscS		small-conductance mechanosensitive ion channel
Comchoano-2	2	585	608850	609821	5	12	0.0278261	0.0645994	lactate/malate dehydrogenase, NAD binding domain
Comchoano-2	2	586	609811	610581	2	3	0.0140359	0.0203656	Prolipoprotein diacylglyceryl transferase
Comchoano-2	2	587	611232	610528	1	2	0.0076759	0.0148499	ZIP Zinc transporter		Yes	ZIP		zinc ion
Comchoano-2	2	588	611357	612313	12	17	0.0678306	0.0929517
Comchoano-2	2	589	615473	612303	4	3	0.00681872	0.00494685	TRCF domain
Comchoano-2	2	59	81064	80756	1	0	0.0175449	0	Glutaredoxin
Comchoano-2	2	590	616678	615470	0	1	0	0.00432713	tRNA methyl transferase
Comchoano-2	2	591	616698	617927	17	9	0.0747479	0.0382787	Isocitrate/isopropylmalate dehydrogenase
Comchoano-2	2	592	618325	617924	4	0	0.0539036	0
Comchoano-2	2	593	618731	618486	1	0	0.0220565	0
Comchoano-2	2	594	620491	618728	20	12	0.0613027	0.0355791
Comchoano-2	2	595	620727	623009	34	38	0.0805129	0.0870431	AAA domain (Cdc48 subfamily)
Comchoano-2	2	596	623247	623002	0	0	0	0	Translation initiation factor 1A / IF-1
Comchoano-2	2	597	623440	624762	15	19	0.0613143	0.0751257
Comchoano-2	2	598	624759	626444	4	13	0.0128281	0.0403283	DHHA1 domain
Comchoano-2	2	599	626514	627452	1	2	0.00576102	0.0111453	Dihydrouridine synthase (Dus)
Comchoano-2	2	6	15682	16728	0	1	0	0.00499729
Comchoano-2	2	60	81282	81061	6	1	0.14671	0.0236523	BolA-like protein
Comchoano-2	2	600	627808	628185	0	1	0	0.0138652
Comchoano-2	2	601	628561	628148	10	7	0.130843	0.088596	Cytidine and deoxycytidylate deaminase zinc-binding region
Comchoano-2	2	602	628923	630098	3	1	0.013797	0.00444865	Phage integrase family
Comchoano-2	2	603	630650	630171	8	4	0.090252	0.0436507
Comchoano-2	2	604	631755	630640	2	1	0.00969298	0.00468804	Peptidase family S41
Comchoano-2	2	605	631978	633261	5	6	0.0210594	0.0244451	Major Facilitator Superfamily		Yes	MFS		glycerol-3-phosphate	NP_819596.1	CBU_0566	asparagine	The_Major_Facilitator_Superfamily_(MFS)	Secondary_Transporter
Comchoano-2	2	606	633242	633823	0	0	0	0
Comchoano-2	2	607	635071	633839	1	0	0.00438623	0	Sodium/hydrogen exchanger family		Yes	CPA1		sodium ion:proton antiporter
Comchoano-2	2	608	635107	636282	2	4	0.00919802	0.0177946	Na+/H+ antiporter 1		Yes	NhaA		sodium ion:proton antiporter
Comchoano-2	2	609	636279	636731	0	0	0	0	AhpC/TSA family
Comchoano-2	2	61	81690	81869	2	2	0.0603781	0.0584041
Comchoano-2	2	610	636724	637791	4	1	0.0202581	0.00489894	Cation efflux family		Yes	CDF		cation efflux
Comchoano-2	2	611	637837	638811	0	1	0	0.0053667	IPP transferase
Comchoano-2	2	612	638849	639160	36	11	0.625524	0.184884	Hfq protein
Comchoano-2	2	613	639220	640221	37	27	0.199742	0.140993	SPFH domain / Band 7 family
Comchoano-2	2	614	640214	641107	4	5	0.0242053	0.0292675	SPFH domain / Band 7 family
Comchoano-2	2	615	643150	641135	3	2	0.00804541	0.00518826
Comchoano-2	2	616	643515	643285	1	3	0.0234949	0.0681804
Comchoano-2	2	617	644339	643512	16	9	0.104548	0.0568857	AAA domain
Comchoano-2	2	618	645004	644366	3	1	0.0254099	0.00819305	Septum formation inhibitor MinC, C-terminal domain
Comchoano-2	2	619	645083	645886	10	14	0.0672956	0.0911337	Response regulator receiver domain
Comchoano-2	2	62	81928	82251	1	2	0.0167301	0.0323664	Domain of unknown function (DUF3470)
Comchoano-2	2	620	645883	647619	3	3	0.00933843	0.00903312	UvrC Helix-hairpin-helix N-terminal
Comchoano-2	2	621	647628	648188	1	1	0.00964971	0.00933423	CDP-alcohol phosphatidyltransferase
Comchoano-2	2	622	648192	648461	0	0	0	0
Comchoano-2	2	623	648458	649642	0	5	0	0.0220742	FtsX-like permease family		Yes	ABC	membrane	lipoprotein releasing
Comchoano-2	2	624	649635	650318	1	2	0.00791191	0.0153065	ABC transporter		Yes	ABC	binding	lipoprotein	NP_819157.1	CBU_0107	amino_acid	The_ATP-binding_Cassette_(ABC)_Superfamily	ATP-Dependent
Comchoano-2	2	625	650311	651219	7	3	0.0416595	0.0172704	Dihydrodipicolinate synthetase family
Comchoano-2	2	626	654256	651194	3	2	0.00529442	0.00341422	UvrD/REP helicase N-terminal domain
Comchoano-2	2	627	656412	654253	4	6	0.0100117	0.0145266	PD-(D/E)XK nuclease superfamily
Comchoano-2	2	628	656823	656918	0	0	0	0
Comchoano-2	2	629	657139	657801	1	2	0.00816289	0.015792	Leucine rich repeats (6 copies)
Comchoano-2	2	63	82446	83084	1	0	0.00846996	0	Uracil DNA glycosylase superfamily
Comchoano-2	2	630	658084	657917	0	0	0	0
Comchoano-2	2	631	658198	658974	5	3	0.0348185	0.0202081	Protein-tyrosine phosphatase
Comchoano-2	2	632	659617	658979	4	6	0.0338799	0.0491583	LexA-binding, inner membrane-associated putative hydrolase
Comchoano-2	2	633	659668	659826	0	0	0	0
Comchoano-2	2	634	659841	661655	4	2	0.0119158	0.00576314
Comchoano-2	2	635	665949	662530	1	0	0.00158053	0
Comchoano-2	2	636	666818	666042	0	1	0	0.00673604	short chain dehydrogenase
Comchoano-2	2	637	667472	666828	1	0	0.00839105	0			Yes	MFS		multidrug efflux	NP_821029.1	CBU_2058	proline/betaine	The_Major_Facilitator_Superfamily_(MFS)	Secondary_Transporter
Comchoano-2	2	638	668019	667483	1	0	0.0100818	0	Sugar (and other) transporter		Yes	MFS		multidrug efflux	NP_821029.1	CBU_2058	proline/betaine	The_Major_Facilitator_Superfamily_(MFS)	Secondary_Transporter
Comchoano-2	2	639	669411	668065	9	14	0.0361326	0.0543687	Citrate synthase, C-terminal domain
Comchoano-2	2	64	86823	83074	2	6	0.00288281	0.0083657
Comchoano-2	2	640	670102	669464	0	0	0	0	Rhomboid family
Comchoano-2	2	641	671510	670092	2	0	0.00762177	0	Histidine kinase-, DNA gyrase B-, and HSP90-like ATPase
Comchoano-2	2	642	672184	671516	8	4	0.0647166	0.0313004	Response regulator receiver domain
Comchoano-2	2	643	672330	677075	101	78	0.115024	0.085926	Bacterial NAD-glutamate dehydrogenase
Comchoano-2	2	644	677358	678473	0	0	0	0	Sel1 repeat
Comchoano-2	2	645	678488	679603	0	0	0	0	Sel1 repeat
Comchoano-2	2	646	681743	679626	4	1	0.0102104	0.00246914	AAA domain
Comchoano-2	2	647	683636	681801	13	4	0.0382833	0.0113944
Comchoano-2	2	648	683826	686771	41	11	0.0752317	0.0195242
Comchoano-2	2	649	688367	686802	7	3	0.0241705	0.0100201	Amino acid permease		Yes	APC		amino acid	NP_819395.2	CBU_0354	amino_acid	The_Amino_Acid-Polyamine-Organocation_(APC)_Family	Secondary_Transporter
Comchoano-2	2	65	90230	86862	3	9	0.00481339	0.0139681	Bacterial DNA polymerase III alpha subunit
Comchoano-2	2	650	689117	689545	0	0	0	0
Comchoano-2	2	651	689821	690039	0	1	0	0.0239778
Comchoano-2	2	652	690573	690100	0	0	0	0
Comchoano-2	2	653	691030	690704	0	0	0	0
Comchoano-2	2	654	691422	691180	1	0	0.0223299	0
Comchoano-2	2	655	691845	692819	0	1	0	0.0053667	Leucine rich repeats (6 copies)
Comchoano-2	2	656	692924	693967	0	0	0	0	Leucine rich repeats (6 copies)
Comchoano-2	2	657	694153	695478	1	1	0.00407837	0.00394503	Leucine rich repeats (6 copies)
Comchoano-2	2	658	695869	696603	0	0	0	0	Leucine rich repeats (6 copies)
Comchoano-2	2	66	90797	90234	11	5	0.105581	0.0464224	Ribonuclease HII
Comchoano-2	2	67	91288	90776	37	17	0.390512	0.173558	Outer membrane protein (OmpH-like)
Comchoano-2	2	68	93685	91343	9	23	0.0207662	0.0513343	Surface antigen
Comchoano-2	2	69	94469	93702	3	1	0.0211363	0.00681508	Cytidylyltransferase family
Comchoano-2	2	7	17232	18848	2	2	0.00668792	0.00646927
Comchoano-2	2	70	95158	94466	3	2	0.023427	0.0151074	Putative undecaprenyl diphosphate synthase
Comchoano-2	2	71	95705	95160	5	3	0.0495765	0.0287734	Ribosome recycling factor
Comchoano-2	2	72	96417	95716	28	24	0.215845	0.178961	Amino acid kinase family
Comchoano-2	2	73	97245	96439	15	8	0.100568	0.0518825	Elongation factor TS
Comchoano-2	2	74	98253	97249	53	32	0.285262	0.166603	Ribosomal protein S2
Comchoano-2	2	75	98380	98658	0	0	0	0
Comchoano-2	2	76	99359	98793	1	4	0.00954741	0.0369411	NADPH-dependent FMN reductase
Comchoano-2	2	77	99692	100885	5	1	0.0226481	0.00438153	Metallopeptidase family M24
Comchoano-2	2	78	100882	101910	0	1	0	0.00508479	FAD binding domain
Comchoano-2	2	79	101897	102958	1	2	0.00509315	0.00985328	FAD binding domain
Comchoano-2	2	8	19133	18831	0	0	0	0
Comchoano-2	2	80	103756	102959	17	6	0.115264	0.0393513	Putative auto-transporter adhesin, head GIN domain
Comchoano-2	2	81	104232	103765	20	13	0.231428	0.14551	OmpA family
Comchoano-2	2	82	105162	104323	0	4	0	0.0249209	Methyltransferase small domain	IcmN
Comchoano-2	2	83	106240	105155	8	9	0.039844	0.043359	PCRF domain
Comchoano-2	2	84	106998	106306	0	1	0	0.00755371	Sec-independent protein translocase protein (TatC)		Yes	Tat		protein export
Comchoano-2	2	85	107162	106995	0	0	0	0
Comchoano-2	2	86	107377	107171	0	0	0	0	Protein of unknown function (DUF2909)
Comchoano-2	2	87	107500	108120	0	0	0	0	SURF1 family
Comchoano-2	2	88	108125	108577	2	2	0.0239108	0.0231291
Comchoano-2	2	89	108711	109541	0	0	0	0	Cytochrome oxidase assembly protein
Comchoano-2	2	9	26122	24899	8	1	0.0353481	0.00427405	CAAX protease self-immunity
Comchoano-2	2	90	109499	110377	0	0	0	0	UbiA prenyltransferase family
Comchoano-2	2	91	110374	111048	3	7	0.0240527	0.0542881	Putative SAM-dependent methyltransferase
Comchoano-2	2	92	111410	111045	4	4	0.0592201	0.057284
Comchoano-2	2	93	112981	111509	41	42	0.150514	0.149145	TLC ATP/ADP transporter		Yes	AAA		ADP:ATP antiporter
Comchoano-2	2	94	114983	113121	11	11	0.0319238	0.0308801	DNA gyrase B
Comchoano-2	2	95	115794	115087	9	5	0.06879	0.0369672	Bacteriorhodopsin-like protein
Comchoano-2	2	96	116292	115819	4	2	0.0456984	0.0221022
Comchoano-2	2	97	116419	117729	2	3	0.00825013	0.0119706	Outer membrane efflux protein
Comchoano-2	2	98	118453	117692	1	1	0.00710097	0.00686881	Acyltransferase
Comchoano-2	2	99	120080	118470	4	7	0.0134257	0.0227268

## Sheet: Supp Data 10
Supplementary Data 10 | Number of eukaryotic domains and effectors in Comchoano, UBA7916, and selected representative free-living and host-associated bacteria as in Fig. 3d.
Genome	Phylum	Class	Order	Host-Associated	Ankyrin repeats	Leucine Rich Repeats	SEL	TAL
GCF 0007578451 Prochlorococcus sp MIT 0604	Cyanobacteria	Cyanobacteriia	Synechococcales	No	0	0	0	0
GCF 0000123451 Candidatus Pelagibacter ubique HTCC1062	Proteobacteria	Alphaproteobacteria	Pelagibacterales	No	0	0	0	0
2786546799 TOBG MED 753	Proteobacteria	Gammaproteobacteria	UBA7916	Unknown	1	2	1	0
2786546800 TOBG SAT 1342	Proteobacteria	Gammaproteobacteria	UBA7916	Unknown	3	1	0	0
CACBGS01	Proteobacteria	Gammaproteobacteria	UBA7916	Unknown	3	4	0	0
CACCHX01	Proteobacteria	Gammaproteobacteria	UBA7916	Unknown	8	11	0	0
CACICH01	Proteobacteria	Gammaproteobacteria	UBA7916	Unknown	11	8	0	0
CACKMC01	Proteobacteria	Gammaproteobacteria	UBA7916	Unknown	14	0	0	0
CACKTD01	Proteobacteria	Gammaproteobacteria	UBA7916	Unknown	0	1	1	0
CACKYZ01	Proteobacteria	Gammaproteobacteria	UBA7916	Unknown	2	5	0	0
CACMOA01	Proteobacteria	Gammaproteobacteria	UBA7916	Unknown	3	2	0	0
CACNKM01	Proteobacteria	Gammaproteobacteria	UBA7916	Unknown	9	0	1	0
CACOCF01	Proteobacteria	Gammaproteobacteria	UBA7916	Unknown	5	8	0	0
TARA ANE MAG 00012	Proteobacteria	Gammaproteobacteria	UBA7916	Unknown	2	0	2	0
TARA MED MAG 00061	Proteobacteria	Gammaproteobacteria	UBA7916	Unknown	1	3	1	0
TARA MED MAG 00123	Proteobacteria	Gammaproteobacteria	UBA7916	Unknown	7	2	0	0
TARA PON MAG 00018	Proteobacteria	Gammaproteobacteria	UBA7916	Unknown	11	4	1	0
TARA PSE MAG 00087	Proteobacteria	Gammaproteobacteria	UBA7916	Unknown	8	0	0	0
TARA PSW MAG 00021	Proteobacteria	Gammaproteobacteria	UBA7916	Unknown	15	2	0	0
TOBG MED 841	Proteobacteria	Gammaproteobacteria	UBA7916	Unknown	10	3	0	1
TOBG SP 228	Proteobacteria	Gammaproteobacteria	UBA7916	Unknown	16	2	1	0
Comchoano-1	Proteobacteria	Gammaproteobacteria	UBA7916	Yes	9	13	0	0
Comchoano-2	Proteobacteria	Gammaproteobacteria	UBA7916	Yes	11	11	3	1
GCF 0041712851 Wolbachia pipientis wAlbB	Proteobacteria	Alphaproteobacteria	Rickettsiales;	Yes	34	6	0	0
GCF 0032155151 Candidatus Sulcia muelleri	Bacteroidota	Bacteroidia	Flavobacteriales	Yes	0	0	0	0
GCF 0030999751 Buchnera aphidicola Schizaphis graminum	Proteobacteria	Gammaproteobacteria	Enterobacterales	Yes	0	0	0	0
GCF 0003647251 Candidatus Moranella endobia PCVAL	Proteobacteria	Gammaproteobacteria	Enterobacterales	Yes	0	0	0	0
GCF 0002925051 Mycoplasma genitalium M2288	Firmicutes	Bacilli		Yes	0	0	0	0
GCF 0002872351 Candidatus Carsonella ruddii CE isolate Thao2000	Proteobacteria	Gammaproteobacteria	Enterobacterales	Yes	0	0	0	0
GCF 0002839551 Rickettsia rickettsii str Brazil	Proteobacteria	Alphaproteobacteria	Rickettsiales	Yes	7	0	0	0
GCF 0000077652 Coxiella burnetii RSA 493	Proteobacteria	Gammaproteobacteria	Coxiellales	Yes	18	0	3	0
GCF 0000084851 Legionella pneumophila subsp pneumophila str Philadelphia 1	Proteobacteria	Gammaproteobacteria	Legionellales	Yes	11	8	7	0
GCF 0000118051 Aliivibrio fischeri ES114	Proteobacteria	Gammaproteobacteria	Enterobacterales	Yes	0	0	5	0
GCF 0000058452 Escherichia coli str K-12 substr MG1655	Proteobacteria	Gammaproteobacteria	Enterobacterales	Yes	2	1	3	0
GCF 0033660551 Chromulinavorax destructans CCAP 9551	Dependentiae	Babeliae	Babeliales	Yes	98	0	0	0
GCF 0002475651 Wigglesworthia glossinidia endosymbiont of Glossina morsitans morsitans Yale colony	Proteobacteria	Gammaproteobacteria	Enterobacterales	Yes	0	0	0	0

[truncated: 2 more sheets: Supp Data 11, Supp Data 12]
